# Supplementary material for: CyberEduPlatform: an educational tool to improve cybersecurity through anomaly detection with Artificial Intelligence
Source: PeerJ Comput Sci. 2024 Jun 14;10:e2041. doi: 10.7717/peerj-cs.2041 (PMC11232618; doi:10.7717/peerj-cs.2041)
Supplement: Supplemental Information 1 — Variables relevant to cybersecurity include protocols used, bytes transferred, types of network attacks, and user agents. These variables are fundamental to exploring the detection of network traffic anomalies in a university environment using Artificial Intelligence tools in security. The data set and its metadata are consistent with the details provided in the summary, making it easy to replicate and further test the methods described using the provided code. [file peerj-cs-10-2041-s001.csv]

Timestamp	Source_IP	Destination_IP	Protocol	Bytes_Transferred	Attack_Type	User_Agent
1/2/2024 14:18	131.46.208.212	217.108.139.203	ICMP	3188	Brute Force	Mozilla/5.0 (compatible; MSIE 5.0; Windows NT 5.2; Trident/4.1)
1/11/2024 5:31	60.51.240.120	67.221.133.10	ICMP	7267	Brute Force	Opera/9.24.(X11; Linux i686; niu-NZ) Presto/2.9.160 Version/10.00
1/13/2024 16:59	70.190.26.176	149.178.44.65	UDP	6306	DDoS	Mozilla/5.0 (compatible; MSIE 7.0; Windows NT 6.2; Trident/5.0)
1/1/2024 11:02	129.22.139.164	61.34.174.200	TCP	2749	DDoS	Mozilla/5.0 (Windows CE; fr-LU; rv:1.9.2.20) Gecko/9703-03-02 21:06:06 Firefox/3.8
1/12/2024 9:44	8.147.194.255	32.226.110.22	UDP	6965	SQL Injection	Mozilla/5.0 (Macintosh; U; PPC Mac OS X 10_6_9) AppleWebKit/531.0 (KHTML, like Gecko) Chrome/61.0.816.0 Safari/531.0
1/1/2024 7:10	62.151.67.42	96.254.14.253	UDP	440	Malware	Opera/9.91.(X11; Linux x86_64; ps-AF) Presto/2.9.161 Version/11.00
1/1/2024 10:51	104.28.198.53	221.98.197.91	UDP	1923	Phishing	Mozilla/5.0 (Macintosh; U; Intel Mac OS X 10_8_9) AppleWebKit/532.0 (KHTML, like Gecko) Chrome/27.0.881.0 Safari/532.0
1/2/2024 12:10	9.12.114.29	119.96.147.215	ICMP	1550	Malware	Mozilla/5.0 (X11; Linux i686) AppleWebKit/532.0 (KHTML, like Gecko) Chrome/52.0.871.0 Safari/532.0
1/9/2024 0:02	208.31.179.118	31.80.10.61	UDP	3437	DDoS	Mozilla/5.0 (Macintosh; U; Intel Mac OS X 10_9_4 rv:5.0; eo-US) AppleWebKit/533.15.6 (KHTML, like Gecko) Version/5.0 Safari/533.15.6
1/10/2024 3:10	138.56.178.218	216.241.25.196	ICMP	9289	SQL Injection	Opera/8.18.(X11; Linux x86_64; raj-IN) Presto/2.9.169 Version/10.00
1/7/2024 1:21	8.217.255.150	43.1.197.57	ICMP	5687	Phishing	Mozilla/5.0 (compatible; MSIE 9.0; Windows NT 5.01; Trident/3.1)
1/4/2024 13:58	208.119.180.255	21.88.54.69	TCP	1159	SQL Injection	Mozilla/5.0 (Windows 98; lt-LT; rv:1.9.2.20) Gecko/8435-09-06 09:17:47 Firefox/3.8
1/3/2024 6:24	121.17.228.229	202.202.16.95	UDP	3427	Brute Force	Mozilla/5.0 (iPod; U; CPU iPhone OS 4_2 like Mac OS X; ia-FR) AppleWebKit/533.12.1 (KHTML, like Gecko) Version/4.0.5 Mobile/8B119 Safari/6533.12.1
1/12/2024 21:45	132.171.77.39	43.134.74.84	UDP	3674	SQL Injection	Opera/8.69.(X11; Linux i686; or-IN) Presto/2.9.188 Version/12.00
1/13/2024 1:32	75.48.117.91	183.87.245.234	TCP	8572	Phishing	Mozilla/5.0 (iPod; U; CPU iPhone OS 3_1 like Mac OS X; or-IN) AppleWebKit/532.34.4 (KHTML, like Gecko) Version/4.0.5 Mobile/8B117 Safari/6532.34.4
1/10/2024 22:45	132.221.223.148	85.25.0.54	ICMP	2786	SQL Injection	Mozilla/5.0 (compatible; MSIE 5.0; Windows NT 5.01; Trident/3.1)
1/9/2024 7:10	23.169.71.132	14.254.72.118	ICMP	6301	Brute Force	Mozilla/5.0 (Macintosh; PPC Mac OS X 10_6_3; rv:1.9.3.20) Gecko/6674-03-11 16:24:09 Firefox/14.0
1/10/2024 13:13	203.240.135.124	109.69.119.234	ICMP	3605	Malware	Mozilla/5.0 (X11; Linux i686; rv:1.9.5.20) Gecko/4696-07-20 18:31:39 Firefox/3.6.5
1/6/2024 22:41	15.142.181.138	15.34.126.144	ICMP	2618	SQL Injection	Mozilla/5.0 (iPod; U; CPU iPhone OS 4_1 like Mac OS X; hne-IN) AppleWebKit/531.25.2 (KHTML, like Gecko) Version/3.0.5 Mobile/8B117 Safari/6531.25.2
1/11/2024 21:20	26.111.117.125	159.245.165.61	UDP	3352	Phishing	Mozilla/5.0 (Macintosh; PPC Mac OS X 10_6_3; rv:1.9.6.20) Gecko/9276-11-10 15:10:34 Firefox/11.0
1/5/2024 7:41	76.81.246.88	125.45.187.229	ICMP	8842	Phishing	Mozilla/5.0 (Macintosh; U; PPC Mac OS X 10_11_4 rv:2.0; ug-CN) AppleWebKit/532.3.6 (KHTML, like Gecko) Version/4.1 Safari/532.3.6
1/1/2024 11:46	31.111.43.81	116.158.217.249	TCP	1408	Malware	Mozilla/5.0 (iPod; U; CPU iPhone OS 3_3 like Mac OS X; ti-ET) AppleWebKit/533.16.5 (KHTML, like Gecko) Version/3.0.5 Mobile/8B119 Safari/6533.16.5
1/12/2024 6:47	107.99.61.140	102.85.78.108	ICMP	3389	Phishing	Mozilla/5.0 (Macintosh; U; PPC Mac OS X 10_12_1; rv:1.9.4.20) Gecko/6394-11-04 18:44:04 Firefox/6.0
1/1/2024 14:49	154.75.209.41	1.47.165.143	ICMP	4751	DDoS	Opera/8.83.(Windows NT 5.2; bg-BG) Presto/2.9.177 Version/10.00
1/10/2024 11:45	109.176.23.118	43.235.248.23	TCP	499	DDoS	Mozilla/5.0 (Macintosh; U; Intel Mac OS X 10_5_3) AppleWebKit/533.0 (KHTML, like Gecko) Chrome/21.0.827.0 Safari/533.0
1/4/2024 5:52	4.30.58.203	161.38.119.195	UDP	8658	DDoS	Mozilla/5.0 (iPad; CPU iPad OS 7_1_2 like Mac OS X) AppleWebKit/532.2 (KHTML, like Gecko) CriOS/34.0.882.0 Mobile/11S280 Safari/532.2
1/1/2024 10:37	167.97.142.248	7.20.243.71	TCP	6706	Phishing	Mozilla/5.0 (Linux; Android 2.2.1) AppleWebKit/532.1 (KHTML, like Gecko) Chrome/44.0.855.0 Safari/532.1
1/14/2024 4:54	201.226.30.10	78.248.139.244	TCP	9180	DDoS	Mozilla/5.0 (compatible; MSIE 9.0; Windows NT 5.0; Trident/4.0)
1/4/2024 0:59	105.38.226.69	189.15.242.26	ICMP	2257	DDoS	Mozilla/5.0 (iPod; U; CPU iPhone OS 4_2 like Mac OS X; km-KH) AppleWebKit/535.18.5 (KHTML, like Gecko) Version/4.0.5 Mobile/8B114 Safari/6535.18.5
1/5/2024 14:21	158.60.10.106	72.103.146.95	ICMP	6674	Brute Force	Opera/9.63.(Windows NT 10.0; sat-IN) Presto/2.9.166 Version/11.00
1/12/2024 12:57	49.129.11.150	147.154.196.146	UDP	2025	Phishing	Mozilla/5.0 (iPhone; CPU iPhone OS 10_3_4 like Mac OS X) AppleWebKit/535.2 (KHTML, like Gecko) CriOS/59.0.866.0 Mobile/78X752 Safari/535.2
1/12/2024 11:30	47.92.2.197	137.213.17.91	UDP	8094	Brute Force	Mozilla/5.0 (Macintosh; U; Intel Mac OS X 10_11_6) AppleWebKit/531.0 (KHTML, like Gecko) Chrome/42.0.820.0 Safari/531.0
1/6/2024 13:44	16.32.223.127	171.122.47.13	UDP	7504	DDoS	Mozilla/5.0 (Macintosh; U; PPC Mac OS X 10_8_6; rv:1.9.3.20) Gecko/5107-10-31 02:28:35 Firefox/3.6.12
1/10/2024 13:00	215.74.246.15	168.22.65.247	ICMP	4727	Phishing	Mozilla/5.0 (X11; Linux x86_64) AppleWebKit/535.0 (KHTML, like Gecko) Chrome/55.0.845.0 Safari/535.0
1/3/2024 1:38	21.198.54.226	145.194.89.97	UDP	5120	Malware	Mozilla/5.0 (compatible; MSIE 8.0; Windows NT 6.2; Trident/4.1)
1/3/2024 22:55	172.131.69.137	91.20.165.53	TCP	8938	SQL Injection	Opera/8.23.(X11; Linux x86_64; el-GR) Presto/2.9.170 Version/11.00
1/8/2024 3:26	43.135.233.247	90.45.4.239	TCP	4194	Brute Force	Mozilla/5.0 (compatible; MSIE 9.0; Windows NT 6.2; Trident/5.0)
1/1/2024 3:05	84.73.210.57	106.68.45.102	ICMP	8877	DDoS	Mozilla/5.0 (iPod; U; CPU iPhone OS 3_2 like Mac OS X; sr-RS) AppleWebKit/535.16.7 (KHTML, like Gecko) Version/4.0.5 Mobile/8B114 Safari/6535.16.7
1/2/2024 2:30	160.110.194.22	77.33.68.130	ICMP	4023	Brute Force	Mozilla/5.0 (Macintosh; U; Intel Mac OS X 10_5_1) AppleWebKit/534.0 (KHTML, like Gecko) Chrome/62.0.837.0 Safari/534.0
1/9/2024 4:20	196.201.106.1	141.70.184.253	ICMP	9387	SQL Injection	Opera/8.68.(X11; Linux i686; as-IN) Presto/2.9.166 Version/12.00
1/6/2024 5:14	174.196.50.88	69.167.175.233	ICMP	5874	Phishing	Opera/9.44.(Windows NT 5.0; sr-RS) Presto/2.9.163 Version/12.00
1/13/2024 4:17	19.66.197.129	113.49.53.243	UDP	3730	Malware	Opera/9.44.(Windows NT 6.1; brx-IN) Presto/2.9.162 Version/10.00
1/5/2024 12:24	105.27.17.138	90.255.30.10	TCP	6412	SQL Injection	Mozilla/5.0 (Macintosh; U; Intel Mac OS X 10_10_5 rv:4.0; wa-BE) AppleWebKit/534.11.3 (KHTML, like Gecko) Version/4.0.5 Safari/534.11.3
1/14/2024 4:35	105.213.51.39	132.252.187.48	ICMP	6276	Malware	Opera/8.13.(X11; Linux i686; nhn-MX) Presto/2.9.181 Version/12.00
1/1/2024 1:48	70.47.110.181	81.153.169.115	TCP	2648	Brute Force	Opera/9.67.(Windows NT 6.0; fr-FR) Presto/2.9.166 Version/10.00
1/9/2024 20:25	38.121.73.42	25.130.189.237	TCP	776	Malware	Mozilla/5.0 (Macintosh; U; PPC Mac OS X 10_5_7; rv:1.9.6.20) Gecko/3138-06-15 18:56:33 Firefox/3.6.13
1/5/2024 0:41	77.73.231.112	113.206.44.95	TCP	5530	Malware	Mozilla/5.0 (iPod; U; CPU iPhone OS 3_2 like Mac OS X; ar-SS) AppleWebKit/534.9.4 (KHTML, like Gecko) Version/4.0.5 Mobile/8B117 Safari/6534.9.4
1/4/2024 3:34	126.190.94.230	180.179.162.57	UDP	7324	Phishing	Mozilla/5.0 (Android 3.2.2; Mobile; rv:66.0) Gecko/66.0 Firefox/66.0
1/8/2024 19:01	56.164.10.246	121.223.241.5	TCP	2644	Phishing	Opera/8.97.(Windows 98; bo-CN) Presto/2.9.182 Version/10.00
1/2/2024 15:21	29.21.241.33	134.33.254.114	UDP	9580	Brute Force	Mozilla/5.0 (compatible; MSIE 7.0; Windows 98; Win 9x 4.90; Trident/3.0)
1/7/2024 12:02	39.41.245.238	116.252.185.147	TCP	5131	SQL Injection	Opera/8.61.(X11; Linux x86_64; it-IT) Presto/2.9.168 Version/10.00
1/5/2024 17:28	84.165.206.184	44.189.14.68	ICMP	220	SQL Injection	Mozilla/5.0 (Macintosh; Intel Mac OS X 10_9_2) AppleWebKit/534.1 (KHTML, like Gecko) Chrome/30.0.834.0 Safari/534.1
1/8/2024 12:22	57.11.112.146	115.133.111.199	UDP	224	Brute Force	Opera/8.52.(X11; Linux i686; tr-TR) Presto/2.9.181 Version/10.00
1/8/2024 6:01	213.99.128.253	5.140.11.240	UDP	1187	Brute Force	Opera/9.48.(X11; Linux x86_64; tg-TJ) Presto/2.9.188 Version/10.00
1/7/2024 14:32	197.1.82.240	206.31.87.218	TCP	7947	Malware	Opera/8.58.(Windows NT 5.1; ru-RU) Presto/2.9.171 Version/11.00
1/2/2024 10:13	106.202.63.162	30.166.185.33	ICMP	790	Phishing	Mozilla/5.0 (Windows; U; Windows CE) AppleWebKit/532.17.1 (KHTML, like Gecko) Version/4.0.2 Safari/532.17.1
1/8/2024 9:53	166.249.177.54	124.184.53.166	UDP	4666	Phishing	Mozilla/5.0 (Linux; Android 7.1.2) AppleWebKit/535.0 (KHTML, like Gecko) Chrome/24.0.886.0 Safari/535.0
1/10/2024 2:37	204.144.118.152	198.160.152.218	UDP	5544	Malware	Mozilla/5.0 (Windows NT 5.0) AppleWebKit/536.0 (KHTML, like Gecko) Chrome/14.0.862.0 Safari/536.0
1/7/2024 13:45	23.54.161.120	208.15.209.121	ICMP	3281	SQL Injection	Opera/8.45.(Windows NT 10.0; gez-ET) Presto/2.9.177 Version/11.00
1/12/2024 23:22	177.157.254.134	24.44.151.168	TCP	4822	Brute Force	Mozilla/5.0 (Macintosh; Intel Mac OS X 10_11_9) AppleWebKit/533.1 (KHTML, like Gecko) Chrome/61.0.875.0 Safari/533.1
1/10/2024 1:50	176.143.93.131	99.12.47.143	ICMP	6383	Phishing	Opera/8.81.(Windows 98; zh-SG) Presto/2.9.190 Version/12.00
1/13/2024 7:08	223.221.166.85	41.53.139.170	TCP	1738	Malware	Opera/8.18.(X11; Linux i686; pa-IN) Presto/2.9.190 Version/11.00
1/2/2024 7:06	74.250.41.220	214.221.13.245	UDP	8460	Brute Force	Mozilla/5.0 (Macintosh; U; PPC Mac OS X 10_6_3 rv:2.0; nb-NO) AppleWebKit/532.3.7 (KHTML, like Gecko) Version/4.1 Safari/532.3.7
1/5/2024 7:57	176.254.140.97	104.10.92.13	UDP	5146	Phishing	Mozilla/5.0 (Android 2.0; Mobile; rv:63.0) Gecko/63.0 Firefox/63.0
1/2/2024 15:15	131.194.60.13	151.111.57.20	ICMP	8765	Phishing	Opera/9.57.(Windows NT 6.2; ve-ZA) Presto/2.9.171 Version/11.00
1/5/2024 6:21	70.24.81.20	39.205.180.75	TCP	4109	SQL Injection	Mozilla/5.0 (iPod; U; CPU iPhone OS 4_1 like Mac OS X; ber-MA) AppleWebKit/533.45.4 (KHTML, like Gecko) Version/4.0.5 Mobile/8B112 Safari/6533.45.4
1/7/2024 3:34	61.169.201.202	168.137.210.65	ICMP	7014	Brute Force	Mozilla/5.0 (Linux; Android 3.1) AppleWebKit/535.2 (KHTML, like Gecko) Chrome/16.0.893.0 Safari/535.2
1/1/2024 12:58	82.163.248.213	96.113.128.10	UDP	7533	Malware	Mozilla/5.0 (iPad; CPU iPad OS 9_3_5 like Mac OS X) AppleWebKit/532.2 (KHTML, like Gecko) FxiOS/9.5g8233.0 Mobile/89M568 Safari/532.2
1/14/2024 4:35	80.112.112.240	200.229.130.49	UDP	3551	Phishing	Opera/9.77.(Windows NT 6.2; ml-IN) Presto/2.9.187 Version/11.00
1/11/2024 22:41	178.96.231.34	153.48.1.21	ICMP	8530	Malware	Mozilla/5.0 (iPod; U; CPU iPhone OS 4_0 like Mac OS X; an-ES) AppleWebKit/534.45.6 (KHTML, like Gecko) Version/4.0.5 Mobile/8B119 Safari/6534.45.6
1/5/2024 7:07	102.99.204.80	165.228.138.205	ICMP	5982	Brute Force	Mozilla/5.0 (compatible; MSIE 9.0; Windows NT 5.0; Trident/4.0)
1/13/2024 7:28	142.22.111.75	208.120.237.226	ICMP	1714	SQL Injection	Mozilla/5.0 (Macintosh; Intel Mac OS X 10_8_9) AppleWebKit/536.0 (KHTML, like Gecko) Chrome/17.0.831.0 Safari/536.0
1/6/2024 15:27	151.184.243.155	94.20.196.37	ICMP	8532	SQL Injection	Mozilla/5.0 (compatible; MSIE 7.0; Windows NT 5.2; Trident/3.1)
1/11/2024 15:54	183.72.157.103	56.30.229.149	UDP	3398	Brute Force	Mozilla/5.0 (Windows NT 5.01; kw-GB; rv:1.9.2.20) Gecko/4978-02-07 18:48:45 Firefox/10.0
1/7/2024 2:04	185.91.221.135	73.251.243.132	TCP	5698	Malware	Mozilla/5.0 (Macintosh; Intel Mac OS X 10_7_9; rv:1.9.4.20) Gecko/5201-11-02 14:33:28 Firefox/14.0
1/2/2024 16:38	25.1.12.85	124.149.82.100	ICMP	826	Brute Force	Mozilla/5.0 (compatible; MSIE 5.0; Windows NT 6.0; Trident/4.1)
1/8/2024 21:43	200.32.249.245	66.206.188.104	ICMP	886	Brute Force	Mozilla/5.0 (Windows; U; Windows NT 6.1) AppleWebKit/532.35.5 (KHTML, like Gecko) Version/4.0 Safari/532.35.5
1/6/2024 16:18	5.202.201.51	151.22.182.240	UDP	4472	DDoS	Mozilla/5.0 (compatible; MSIE 8.0; Windows 95; Trident/3.0)
1/5/2024 13:26	214.198.184.161	139.184.44.46	ICMP	5574	Brute Force	Mozilla/5.0 (compatible; MSIE 7.0; Windows NT 5.0; Trident/5.0)
1/4/2024 0:07	17.9.89.95	35.100.231.180	UDP	8021	Phishing	Opera/9.28.(X11; Linux x86_64; tk-TM) Presto/2.9.189 Version/10.00
1/4/2024 12:41	180.54.88.122	190.180.252.52	UDP	9433	Malware	Mozilla/5.0 (Macintosh; PPC Mac OS X 10_9_1) AppleWebKit/536.1 (KHTML, like Gecko) Chrome/56.0.890.0 Safari/536.1
1/3/2024 22:35	102.149.236.135	109.118.30.37	TCP	920	Phishing	Mozilla/5.0 (Windows; U; Windows NT 4.0) AppleWebKit/534.27.5 (KHTML, like Gecko) Version/5.0.3 Safari/534.27.5
1/6/2024 12:36	184.190.208.66	4.177.254.14	ICMP	6090	Malware	Mozilla/5.0 (compatible; MSIE 7.0; Windows 95; Trident/4.1)
1/10/2024 4:51	157.94.131.249	198.188.218.148	ICMP	4476	DDoS	Mozilla/5.0 (Linux; Android 10) AppleWebKit/533.2 (KHTML, like Gecko) Chrome/55.0.854.0 Safari/533.2
1/9/2024 20:42	47.72.236.65	140.177.125.203	ICMP	4484	Brute Force	Opera/9.71.(X11; Linux i686; el-CY) Presto/2.9.186 Version/11.00
1/12/2024 4:13	38.94.206.129	189.145.108.35	TCP	4470	Brute Force	Mozilla/5.0 (Android 3.2.4; Mobile; rv:45.0) Gecko/45.0 Firefox/45.0
1/3/2024 23:50	66.154.221.124	154.79.116.105	UDP	2404	Malware	Mozilla/5.0 (Windows NT 5.2) AppleWebKit/535.0 (KHTML, like Gecko) Chrome/16.0.813.0 Safari/535.0
1/12/2024 8:07	155.67.237.65	39.83.225.226	UDP	283	SQL Injection	Mozilla/5.0 (Linux; Android 4.3) AppleWebKit/535.0 (KHTML, like Gecko) Chrome/19.0.855.0 Safari/535.0
1/7/2024 10:01	101.201.122.132	101.79.2.190	ICMP	4048	DDoS	Opera/8.48.(Windows NT 5.0; ug-CN) Presto/2.9.189 Version/10.00
1/10/2024 10:32	113.157.63.204	135.249.200.127	TCP	9591	SQL Injection	Opera/9.17.(X11; Linux i686; nb-NO) Presto/2.9.171 Version/11.00
1/5/2024 12:10	131.128.144.100	185.56.196.162	ICMP	6678	Malware	Mozilla/5.0 (Macintosh; Intel Mac OS X 10_11_8; rv:1.9.2.20) Gecko/7586-04-10 10:47:48 Firefox/5.0
1/2/2024 20:01	27.173.251.143	89.114.141.205	ICMP	4	SQL Injection	Mozilla/5.0 (Windows NT 5.2; gez-ER; rv:1.9.2.20) Gecko/3591-03-19 21:55:29 Firefox/12.0
1/13/2024 5:02	61.237.216.59	165.98.228.192	ICMP	7695	SQL Injection	Mozilla/5.0 (iPhone; CPU iPhone OS 9_3_6 like Mac OS X) AppleWebKit/534.2 (KHTML, like Gecko) CriOS/22.0.861.0 Mobile/97L711 Safari/534.2
1/12/2024 10:30	61.128.2.167	14.154.199.173	ICMP	1144	Phishing	Mozilla/5.0 (Macintosh; U; PPC Mac OS X 10_10_1) AppleWebKit/531.2 (KHTML, like Gecko) Chrome/57.0.831.0 Safari/531.2
1/4/2024 14:01	219.41.47.17	41.26.55.96	TCP	4397	Brute Force	Mozilla/5.0 (compatible; MSIE 7.0; Windows NT 5.01; Trident/3.1)
1/13/2024 18:47	94.185.218.242	45.170.133.107	ICMP	5296	Malware	Mozilla/5.0 (compatible; MSIE 6.0; Windows CE; Trident/3.0)
1/9/2024 17:30	57.90.205.27	6.51.146.1	TCP	1768	Phishing	Mozilla/5.0 (compatible; MSIE 6.0; Windows 98; Trident/3.1)
1/2/2024 22:12	202.61.119.115	189.12.51.67	ICMP	5196	Malware	Mozilla/5.0 (iPhone; CPU iPhone OS 5_1_1 like Mac OS X) AppleWebKit/534.1 (KHTML, like Gecko) FxiOS/13.5n3369.0 Mobile/67R764 Safari/534.1
1/4/2024 5:52	43.86.174.180	103.168.73.122	TCP	6476	Malware	Mozilla/5.0 (Windows; U; Windows 98; Win 9x 4.90) AppleWebKit/532.36.5 (KHTML, like Gecko) Version/5.1 Safari/532.36.5
1/5/2024 14:36	29.21.110.112	24.193.200.142	ICMP	5117	Malware	Mozilla/5.0 (Windows NT 5.1; tk-TM; rv:1.9.0.20) Gecko/7508-08-29 04:56:07 Firefox/3.6.4
1/11/2024 13:11	41.247.83.70	170.108.16.158	TCP	528	DDoS	Mozilla/5.0 (Windows 98; ha-NG; rv:1.9.1.20) Gecko/4392-06-18 18:17:59 Firefox/3.8
1/10/2024 21:43	47.254.176.80	101.54.234.153	UDP	5841	Malware	Mozilla/5.0 (Macintosh; PPC Mac OS X 10_8_6 rv:5.0; ne-NP) AppleWebKit/531.9.1 (KHTML, like Gecko) Version/5.0.1 Safari/531.9.1
1/11/2024 17:58	169.185.223.21	139.108.191.46	UDP	5250	Phishing	Mozilla/5.0 (Windows; U; Windows NT 4.0) AppleWebKit/534.16.3 (KHTML, like Gecko) Version/5.0.5 Safari/534.16.3
1/9/2024 17:16	140.226.249.3	17.144.78.13	TCP	560	Brute Force	Opera/8.22.(X11; Linux x86_64; iu-CA) Presto/2.9.177 Version/12.00
1/7/2024 23:18	152.131.62.241	180.131.156.194	ICMP	2233	SQL Injection	Opera/9.56.(X11; Linux i686; be-BY) Presto/2.9.180 Version/11.00
1/7/2024 7:19	144.136.251.96	60.202.231.102	UDP	6187	Malware	Mozilla/5.0 (Macintosh; U; Intel Mac OS X 10_8_2) AppleWebKit/535.0 (KHTML, like Gecko) Chrome/33.0.862.0 Safari/535.0
1/4/2024 19:38	156.117.41.66	171.114.240.21	UDP	3664	DDoS	Mozilla/5.0 (Macintosh; PPC Mac OS X 10_11_5) AppleWebKit/536.0 (KHTML, like Gecko) Chrome/32.0.880.0 Safari/536.0
1/5/2024 8:00	198.59.80.156	171.217.183.3	ICMP	1262	Brute Force	Mozilla/5.0 (Windows NT 5.01) AppleWebKit/533.2 (KHTML, like Gecko) Chrome/16.0.876.0 Safari/533.2
1/3/2024 9:03	71.9.250.142	173.124.91.235	TCP	8725	SQL Injection	Mozilla/5.0 (Macintosh; Intel Mac OS X 10_12_5) AppleWebKit/536.2 (KHTML, like Gecko) Chrome/47.0.874.0 Safari/536.2
1/4/2024 11:17	144.201.241.161	186.64.206.60	UDP	7174	DDoS	Mozilla/5.0 (Windows; U; Windows 95) AppleWebKit/532.22.3 (KHTML, like Gecko) Version/4.1 Safari/532.22.3
1/2/2024 11:22	63.103.179.200	8.150.79.211	TCP	1781	SQL Injection	Opera/8.17.(Windows 98; pl-PL) Presto/2.9.172 Version/10.00
1/2/2024 8:57	215.30.84.51	171.71.116.237	ICMP	8167	Brute Force	Mozilla/5.0 (compatible; MSIE 6.0; Windows NT 6.0; Trident/5.0)
1/5/2024 23:58	36.254.13.11	192.28.63.226	TCP	5750	Brute Force	Mozilla/5.0 (Android 7.1.1; Mobile; rv:24.0) Gecko/24.0 Firefox/24.0
1/10/2024 13:51	32.62.4.112	63.233.151.223	UDP	9429	Phishing	Mozilla/5.0 (X11; Linux i686; rv:1.9.5.20) Gecko/9005-01-11 07:54:44 Firefox/3.6.9
1/8/2024 5:43	42.163.38.78	191.169.88.41	UDP	2754	SQL Injection	Mozilla/5.0 (Windows NT 5.0) AppleWebKit/533.2 (KHTML, like Gecko) Chrome/26.0.826.0 Safari/533.2
1/4/2024 2:12	102.87.66.152	37.24.122.71	UDP	4851	DDoS	Mozilla/5.0 (iPhone; CPU iPhone OS 6_1_6 like Mac OS X) AppleWebKit/532.0 (KHTML, like Gecko) FxiOS/11.9z5813.0 Mobile/74Q343 Safari/532.0
1/9/2024 6:36	43.120.208.198	155.238.183.210	TCP	3105	DDoS	Mozilla/5.0 (X11; Linux x86_64; rv:1.9.6.20) Gecko/4260-04-16 21:32:51 Firefox/11.0
1/5/2024 13:14	61.34.65.118	215.23.178.237	TCP	1118	DDoS	Mozilla/5.0 (iPod; U; CPU iPhone OS 3_2 like Mac OS X; bs-BA) AppleWebKit/532.6.4 (KHTML, like Gecko) Version/3.0.5 Mobile/8B112 Safari/6532.6.4
1/9/2024 20:45	24.15.227.4	63.223.228.20	TCP	5737	Phishing	Mozilla/5.0 (Macintosh; Intel Mac OS X 10_10_9 rv:5.0; ts-ZA) AppleWebKit/534.33.3 (KHTML, like Gecko) Version/4.0.5 Safari/534.33.3
1/7/2024 4:50	55.231.97.183	76.222.118.123	UDP	870	Phishing	Mozilla/5.0 (Macintosh; Intel Mac OS X 10_7_1 rv:3.0; the-NP) AppleWebKit/533.11.3 (KHTML, like Gecko) Version/5.0 Safari/533.11.3
1/1/2024 22:04	53.231.244.217	188.150.138.118	UDP	4293	DDoS	Mozilla/5.0 (Macintosh; U; Intel Mac OS X 10_11_7; rv:1.9.2.20) Gecko/8886-02-18 01:53:32 Firefox/12.0
1/7/2024 19:19	117.16.150.33	182.36.150.43	UDP	8138	Malware	Mozilla/5.0 (iPad; CPU iPad OS 4_2_1 like Mac OS X) AppleWebKit/536.1 (KHTML, like Gecko) FxiOS/17.3d5976.0 Mobile/76D562 Safari/536.1
1/7/2024 6:56	18.49.134.238	78.25.15.201	ICMP	7151	Brute Force	Mozilla/5.0 (compatible; MSIE 5.0; Windows NT 5.2; Trident/5.1)
1/2/2024 8:13	63.215.63.158	69.250.96.237	ICMP	5000	Malware	Mozilla/5.0 (compatible; MSIE 6.0; Windows NT 5.01; Trident/4.1)
1/11/2024 17:49	30.74.117.254	204.5.190.83	ICMP	1124	Phishing	Mozilla/5.0 (Windows NT 5.0; gez-ER; rv:1.9.1.20) Gecko/9572-08-22 12:48:25 Firefox/3.8
1/6/2024 6:16	204.85.108.213	219.239.55.210	TCP	7992	SQL Injection	Mozilla/5.0 (X11; Linux x86_64; rv:1.9.6.20) Gecko/4147-06-11 13:06:34 Firefox/3.8
1/9/2024 7:04	18.230.244.198	87.193.239.30	ICMP	3821	SQL Injection	Mozilla/5.0 (iPod; U; CPU iPhone OS 4_0 like Mac OS X; be-BY) AppleWebKit/532.3.4 (KHTML, like Gecko) Version/3.0.5 Mobile/8B115 Safari/6532.3.4
1/7/2024 9:38	58.184.94.156	168.247.50.97	UDP	906	DDoS	Mozilla/5.0 (Linux; Android 5.0.2) AppleWebKit/533.1 (KHTML, like Gecko) Chrome/54.0.841.0 Safari/533.1
1/6/2024 17:35	176.194.17.8	122.21.182.21	TCP	3087	SQL Injection	Mozilla/5.0 (compatible; MSIE 6.0; Windows NT 6.1; Trident/5.0)
1/12/2024 15:50	166.158.249.64	23.16.104.151	UDP	2891	SQL Injection	Mozilla/5.0 (Linux; Android 7.1) AppleWebKit/535.0 (KHTML, like Gecko) Chrome/57.0.892.0 Safari/535.0
1/3/2024 10:44	161.133.61.205	146.238.220.93	TCP	3124	Brute Force	Mozilla/5.0 (compatible; MSIE 7.0; Windows 95; Trident/3.1)
1/2/2024 9:33	71.241.101.150	130.212.200.39	UDP	2692	Phishing	Mozilla/5.0 (iPhone; CPU iPhone OS 12_4_8 like Mac OS X) AppleWebKit/531.1 (KHTML, like Gecko) FxiOS/11.2s8501.0 Mobile/88R704 Safari/531.1
1/4/2024 20:56	167.249.39.101	6.20.139.126	UDP	1997	DDoS	Mozilla/5.0 (Windows NT 5.2; bhb-IN; rv:1.9.0.20) Gecko/9795-10-18 19:05:58 Firefox/15.0
1/6/2024 2:31	31.47.31.235	110.180.132.109	ICMP	8207	SQL Injection	Mozilla/5.0 (iPod; U; CPU iPhone OS 3_0 like Mac OS X; ayc-PE) AppleWebKit/535.17.4 (KHTML, like Gecko) Version/3.0.5 Mobile/8B112 Safari/6535.17.4
1/14/2024 10:39	220.101.88.106	190.171.242.1	UDP	94	Malware	Mozilla/5.0 (X11; Linux x86_64) AppleWebKit/532.0 (KHTML, like Gecko) Chrome/38.0.845.0 Safari/532.0
1/4/2024 16:48	5.93.81.71	171.90.29.58	TCP	2825	Malware	Opera/9.81.(Windows NT 10.0; ru-RU) Presto/2.9.189 Version/12.00
1/14/2024 1:48	65.113.114.189	68.56.247.41	ICMP	4370	Malware	Mozilla/5.0 (Windows CE; nan-TW; rv:1.9.2.20) Gecko/6428-09-23 04:43:26 Firefox/3.8
1/2/2024 21:31	161.2.250.135	101.251.88.34	UDP	5953	Malware	Opera/9.57.(Windows NT 6.2; so-SO) Presto/2.9.187 Version/10.00
1/3/2024 17:34	194.202.4.235	65.253.215.139	ICMP	7609	Phishing	Mozilla/5.0 (compatible; MSIE 6.0; Windows NT 5.0; Trident/5.1)
1/12/2024 2:36	130.29.158.57	163.14.66.107	UDP	6127	Brute Force	Mozilla/5.0 (compatible; MSIE 8.0; Windows NT 4.0; Trident/5.0)
1/1/2024 13:21	160.55.66.252	146.95.179.43	ICMP	2513	Brute Force	Mozilla/5.0 (Macintosh; Intel Mac OS X 10_9_5 rv:5.0; mni-IN) AppleWebKit/534.5.4 (KHTML, like Gecko) Version/5.0 Safari/534.5.4
1/1/2024 16:22	116.150.217.218	1.5.113.138	UDP	1472	Phishing	Mozilla/5.0 (X11; Linux i686) AppleWebKit/531.0 (KHTML, like Gecko) Chrome/29.0.867.0 Safari/531.0
1/13/2024 8:47	141.16.179.31	122.108.18.78	ICMP	5243	Malware	Mozilla/5.0 (Android 4.0.1; Mobile; rv:49.0) Gecko/49.0 Firefox/49.0
1/13/2024 5:57	210.29.39.43	66.15.197.107	UDP	2046	Malware	Opera/8.59.(Windows NT 5.01; mi-NZ) Presto/2.9.179 Version/12.00
1/11/2024 1:33	154.20.163.199	106.219.50.150	ICMP	9675	Malware	Mozilla/5.0 (X11; Linux x86_64; rv:1.9.5.20) Gecko/3662-02-13 10:53:20 Firefox/3.8
1/8/2024 12:32	217.144.194.56	222.84.200.93	ICMP	4616	Brute Force	Mozilla/5.0 (iPad; CPU iPad OS 12_4_8 like Mac OS X) AppleWebKit/535.1 (KHTML, like Gecko) CriOS/54.0.808.0 Mobile/49V816 Safari/535.1
1/7/2024 9:05	178.235.169.250	186.66.239.84	ICMP	975	Malware	Opera/8.44.(Windows NT 5.01; yo-NG) Presto/2.9.184 Version/11.00
1/14/2024 7:06	185.84.203.203	61.138.119.103	UDP	3717	Phishing	Mozilla/5.0 (Macintosh; U; PPC Mac OS X 10_5_9) AppleWebKit/533.1 (KHTML, like Gecko) Chrome/16.0.802.0 Safari/533.1
1/5/2024 0:34	63.139.7.10	128.102.190.64	UDP	5233	Malware	Mozilla/5.0 (compatible; MSIE 9.0; Windows NT 4.0; Trident/3.0)
1/12/2024 23:55	182.247.254.16	86.95.154.249	TCP	4478	SQL Injection	Mozilla/5.0 (X11; Linux i686; rv:1.9.5.20) Gecko/7128-04-07 22:35:46 Firefox/8.0
1/11/2024 9:12	43.243.21.70	80.81.183.119	ICMP	6536	SQL Injection	Opera/9.32.(X11; Linux i686; tt-RU) Presto/2.9.186 Version/12.00
1/6/2024 9:00	203.115.193.217	4.9.251.193	ICMP	1287	DDoS	Opera/8.26.(X11; Linux x86_64; os-RU) Presto/2.9.184 Version/11.00
1/3/2024 17:58	156.231.240.102	7.190.161.76	UDP	5509	SQL Injection	Mozilla/5.0 (X11; Linux i686) AppleWebKit/534.0 (KHTML, like Gecko) Chrome/50.0.840.0 Safari/534.0
1/6/2024 5:15	206.39.45.5	147.197.34.133	TCP	4308	Phishing	Mozilla/5.0 (Android 4.0; Mobile; rv:6.0) Gecko/6.0 Firefox/6.0
1/8/2024 20:38	122.7.149.173	25.199.171.247	TCP	8365	Brute Force	Mozilla/5.0 (Android 1.1; Mobile; rv:40.0) Gecko/40.0 Firefox/40.0
1/10/2024 4:17	96.67.0.224	162.225.31.147	TCP	4041	Phishing	Mozilla/5.0 (Macintosh; U; PPC Mac OS X 10_8_3 rv:4.0; an-ES) AppleWebKit/533.26.2 (KHTML, like Gecko) Version/5.0.4 Safari/533.26.2
1/3/2024 7:22	165.63.122.51	203.85.117.222	UDP	7479	Malware	Opera/9.32.(Windows 98; wal-ET) Presto/2.9.178 Version/11.00
1/2/2024 4:31	116.27.242.167	95.100.114.82	TCP	3237	Phishing	Opera/8.81.(X11; Linux i686; xh-ZA) Presto/2.9.173 Version/10.00
1/11/2024 11:24	194.240.10.216	130.117.26.222	ICMP	2261	SQL Injection	Mozilla/5.0 (Windows NT 10.0; ta-IN; rv:1.9.0.20) Gecko/3549-02-22 12:41:51 Firefox/13.0
1/12/2024 8:32	86.137.13.209	196.47.13.52	ICMP	2283	DDoS	Mozilla/5.0 (Macintosh; Intel Mac OS X 10_10_9 rv:4.0; eu-ES) AppleWebKit/534.47.2 (KHTML, like Gecko) Version/5.0 Safari/534.47.2
1/5/2024 0:09	77.99.66.108	136.124.126.136	TCP	6876	Brute Force	Mozilla/5.0 (Linux; Android 1.5) AppleWebKit/535.1 (KHTML, like Gecko) Chrome/20.0.882.0 Safari/535.1
1/9/2024 20:51	19.133.157.246	145.8.79.25	UDP	6921	Malware	Mozilla/5.0 (compatible; MSIE 9.0; Windows NT 5.2; Trident/4.1)
1/12/2024 11:12	51.85.187.82	205.227.4.172	UDP	6165	DDoS	Mozilla/5.0 (compatible; MSIE 7.0; Windows CE; Trident/4.1)
1/10/2024 1:38	163.222.82.242	211.36.222.222	UDP	4067	SQL Injection	Mozilla/5.0 (Linux; Android 9) AppleWebKit/533.2 (KHTML, like Gecko) Chrome/40.0.839.0 Safari/533.2
1/10/2024 10:50	164.205.15.165	190.153.94.45	UDP	5704	Phishing	Mozilla/5.0 (compatible; MSIE 5.0; Windows NT 10.0; Trident/4.0)
1/3/2024 22:35	62.152.127.210	56.160.50.163	ICMP	5074	Malware	Mozilla/5.0 (Macintosh; Intel Mac OS X 10_10_9 rv:6.0; el-CY) AppleWebKit/534.16.2 (KHTML, like Gecko) Version/5.0 Safari/534.16.2
1/4/2024 18:41	208.104.172.84	3.115.109.229	ICMP	8727	DDoS	Mozilla/5.0 (Windows NT 6.0; li-BE; rv:1.9.1.20) Gecko/8130-05-13 19:53:03 Firefox/3.8
1/10/2024 18:08	206.16.192.57	107.230.7.96	ICMP	7900	SQL Injection	Mozilla/5.0 (Windows NT 5.2; mai-IN; rv:1.9.2.20) Gecko/7527-02-16 20:27:40 Firefox/3.8
1/13/2024 6:29	71.42.216.193	223.135.223.134	ICMP	4040	Malware	Mozilla/5.0 (compatible; MSIE 9.0; Windows NT 5.01; Trident/5.0)
1/5/2024 1:49	66.24.150.176	11.189.100.24	UDP	9504	Phishing	Mozilla/5.0 (Linux; Android 8.1.0) AppleWebKit/532.2 (KHTML, like Gecko) Chrome/28.0.821.0 Safari/532.2
1/10/2024 0:43	165.169.108.147	43.164.177.92	UDP	201	Brute Force	Mozilla/5.0 (compatible; MSIE 5.0; Windows NT 5.1; Trident/3.1)
1/5/2024 5:31	35.148.160.232	177.55.32.236	TCP	9739	DDoS	Opera/8.85.(X11; Linux x86_64; oc-FR) Presto/2.9.175 Version/11.00
1/4/2024 10:44	164.12.63.215	8.157.9.9	TCP	8388	SQL Injection	Mozilla/5.0 (iPad; CPU iPad OS 10_3_4 like Mac OS X) AppleWebKit/535.2 (KHTML, like Gecko) FxiOS/15.5a6645.0 Mobile/07Z515 Safari/535.2
1/1/2024 9:02	107.142.210.74	16.16.12.11	TCP	8906	SQL Injection	Mozilla/5.0 (Macintosh; U; PPC Mac OS X 10_6_9) AppleWebKit/534.0 (KHTML, like Gecko) Chrome/37.0.839.0 Safari/534.0
1/1/2024 2:06	120.213.170.144	95.89.159.175	UDP	5199	DDoS	Mozilla/5.0 (iPod; U; CPU iPhone OS 4_2 like Mac OS X; es-DO) AppleWebKit/534.12.6 (KHTML, like Gecko) Version/4.0.5 Mobile/8B119 Safari/6534.12.6
1/12/2024 7:20	24.214.160.88	221.72.128.160	ICMP	1763	Malware	Mozilla/5.0 (Windows NT 10.0; se-NO; rv:1.9.2.20) Gecko/5302-06-14 20:36:47 Firefox/3.6.7
1/6/2024 16:50	8.12.89.41	63.147.83.129	ICMP	8311	Brute Force	Mozilla/5.0 (Windows NT 5.01; it-CH; rv:1.9.1.20) Gecko/8934-03-22 17:10:23 Firefox/13.0
1/13/2024 4:31	87.148.96.12	117.14.3.217	ICMP	5649	Malware	Mozilla/5.0 (Windows NT 5.1) AppleWebKit/536.2 (KHTML, like Gecko) Chrome/58.0.871.0 Safari/536.2
1/12/2024 3:29	172.3.24.12	198.121.73.135	UDP	3983	SQL Injection	Mozilla/5.0 (X11; Linux i686) AppleWebKit/531.1 (KHTML, like Gecko) Chrome/37.0.802.0 Safari/531.1
1/2/2024 5:16	80.164.3.83	3.162.68.88	UDP	4852	Phishing	Mozilla/5.0 (compatible; MSIE 6.0; Windows NT 6.0; Trident/4.1)
1/3/2024 23:58	58.239.65.13	193.221.113.42	UDP	4812	Brute Force	Mozilla/5.0 (iPhone; CPU iPhone OS 14_2_1 like Mac OS X) AppleWebKit/535.2 (KHTML, like Gecko) FxiOS/17.9x0363.0 Mobile/94C314 Safari/535.2
1/9/2024 11:36	2.204.22.248	6.85.35.13	TCP	444	Brute Force	Mozilla/5.0 (iPhone; CPU iPhone OS 3_1_3 like Mac OS X) AppleWebKit/536.1 (KHTML, like Gecko) FxiOS/10.5e8639.0 Mobile/65D376 Safari/536.1
1/1/2024 13:17	200.164.31.148	119.80.146.86	ICMP	7643	SQL Injection	Opera/8.46.(Windows NT 6.0; bem-ZM) Presto/2.9.161 Version/10.00
1/4/2024 13:59	61.212.160.228	68.69.219.199	UDP	6014	DDoS	Mozilla/5.0 (Windows NT 6.1) AppleWebKit/531.2 (KHTML, like Gecko) Chrome/55.0.805.0 Safari/531.2
1/6/2024 23:22	206.67.247.159	54.45.48.39	TCP	371	DDoS	Mozilla/5.0 (Windows NT 4.0) AppleWebKit/532.0 (KHTML, like Gecko) Chrome/43.0.810.0 Safari/532.0
1/2/2024 19:37	23.65.12.198	204.21.215.145	UDP	347	Brute Force	Mozilla/5.0 (iPod; U; CPU iPhone OS 3_0 like Mac OS X; sid-ET) AppleWebKit/533.27.7 (KHTML, like Gecko) Version/3.0.5 Mobile/8B111 Safari/6533.27.7
1/5/2024 1:04	168.252.85.115	151.182.99.74	UDP	6462	DDoS	Mozilla/5.0 (Windows NT 6.2) AppleWebKit/535.0 (KHTML, like Gecko) Chrome/51.0.837.0 Safari/535.0
1/9/2024 10:36	200.149.117.55	4.206.129.154	ICMP	7874	Brute Force	Opera/8.50.(Windows NT 5.2; lv-LV) Presto/2.9.167 Version/10.00
1/12/2024 3:58	66.226.201.60	126.50.141.192	TCP	523	Malware	Mozilla/5.0 (iPod; U; CPU iPhone OS 4_2 like Mac OS X; fil-PH) AppleWebKit/532.49.1 (KHTML, like Gecko) Version/4.0.5 Mobile/8B116 Safari/6532.49.1
1/7/2024 6:54	221.213.205.161	138.65.137.149	ICMP	6547	Malware	Mozilla/5.0 (iPad; CPU iPad OS 14_2_1 like Mac OS X) AppleWebKit/535.1 (KHTML, like Gecko) CriOS/42.0.824.0 Mobile/97Z341 Safari/535.1
1/14/2024 5:43	84.53.188.195	207.224.178.245	ICMP	387	SQL Injection	Mozilla/5.0 (Windows NT 6.0) AppleWebKit/531.0 (KHTML, like Gecko) Chrome/32.0.891.0 Safari/531.0
1/13/2024 1:21	122.222.245.126	177.166.41.160	ICMP	8053	Phishing	Mozilla/5.0 (compatible; MSIE 5.0; Windows CE; Trident/5.0)
1/8/2024 13:11	170.4.184.244	211.242.245.44	UDP	9016	DDoS	Mozilla/5.0 (iPhone; CPU iPhone OS 9_3_5 like Mac OS X) AppleWebKit/534.2 (KHTML, like Gecko) CriOS/50.0.816.0 Mobile/13B472 Safari/534.2
1/7/2024 2:14	28.113.155.95	146.214.231.202	UDP	4514	Brute Force	Opera/8.73.(Windows CE; ti-ET) Presto/2.9.162 Version/10.00
1/1/2024 13:44	163.50.92.44	177.219.188.165	UDP	1134	SQL Injection	Mozilla/5.0 (iPod; U; CPU iPhone OS 4_1 like Mac OS X; yue-HK) AppleWebKit/531.38.1 (KHTML, like Gecko) Version/3.0.5 Mobile/8B111 Safari/6531.38.1
1/10/2024 1:11	208.249.193.183	162.149.249.223	TCP	354	DDoS	Mozilla/5.0 (iPod; U; CPU iPhone OS 4_2 like Mac OS X; ku-TR) AppleWebKit/534.47.2 (KHTML, like Gecko) Version/3.0.5 Mobile/8B118 Safari/6534.47.2
1/5/2024 0:51	2.221.134.127	166.175.21.30	ICMP	2730	DDoS	Mozilla/5.0 (iPad; CPU iPad OS 4_2_1 like Mac OS X) AppleWebKit/533.0 (KHTML, like Gecko) FxiOS/16.8n1114.0 Mobile/60V262 Safari/533.0
1/7/2024 2:08	69.42.219.151	90.87.97.167	ICMP	1901	SQL Injection	Opera/9.40.(X11; Linux x86_64; yue-HK) Presto/2.9.186 Version/10.00
1/5/2024 14:44	29.53.239.164	40.187.75.238	ICMP	5785	Brute Force	Mozilla/5.0 (iPhone; CPU iPhone OS 14_2_1 like Mac OS X) AppleWebKit/532.0 (KHTML, like Gecko) CriOS/42.0.806.0 Mobile/92G725 Safari/532.0
1/6/2024 7:07	165.99.146.238	67.23.174.87	UDP	9019	Brute Force	Mozilla/5.0 (Windows NT 4.0) AppleWebKit/531.1 (KHTML, like Gecko) Chrome/50.0.818.0 Safari/531.1
1/1/2024 1:28	154.198.207.84	165.170.207.69	ICMP	578	Phishing	Mozilla/5.0 (X11; Linux i686) AppleWebKit/536.2 (KHTML, like Gecko) Chrome/36.0.883.0 Safari/536.2
1/5/2024 22:03	88.40.244.72	70.97.189.187	TCP	3254	Brute Force	Mozilla/5.0 (Windows NT 10.0; shs-CA; rv:1.9.0.20) Gecko/6818-02-06 20:50:04 Firefox/4.0
1/5/2024 11:14	65.134.246.53	101.108.130.181	UDP	7680	SQL Injection	Mozilla/5.0 (Windows; U; Windows 95) AppleWebKit/532.15.2 (KHTML, like Gecko) Version/5.0 Safari/532.15.2
1/10/2024 11:59	13.67.194.179	69.102.75.18	ICMP	3979	Brute Force	Mozilla/5.0 (compatible; MSIE 5.0; Windows CE; Trident/5.0)
1/13/2024 6:15	195.16.184.73	191.166.121.41	UDP	401	SQL Injection	Opera/8.18.(X11; Linux x86_64; rw-RW) Presto/2.9.175 Version/10.00
1/10/2024 23:03	66.73.41.71	97.173.24.77	UDP	1534	Brute Force	Mozilla/5.0 (Macintosh; Intel Mac OS X 10_11_5; rv:1.9.2.20) Gecko/2617-12-31 19:39:51 Firefox/10.0
1/11/2024 21:37	68.83.115.43	133.105.95.240	ICMP	5659	Phishing	Opera/8.90.(Windows NT 5.1; sv-SE) Presto/2.9.169 Version/10.00
1/4/2024 23:07	122.184.201.217	85.7.249.239	TCP	5790	Malware	Mozilla/5.0 (compatible; MSIE 7.0; Windows NT 5.0; Trident/4.0)
1/2/2024 20:11	1.85.5.210	156.95.228.222	UDP	8233	SQL Injection	Opera/9.48.(Windows NT 6.0; bg-BG) Presto/2.9.166 Version/11.00
1/12/2024 7:06	212.6.166.42	207.8.23.155	TCP	2501	DDoS	Mozilla/5.0 (compatible; MSIE 9.0; Windows NT 5.01; Trident/4.0)
1/14/2024 3:36	132.206.39.58	49.17.5.133	ICMP	3088	DDoS	Mozilla/5.0 (Macintosh; U; PPC Mac OS X 10_8_0; rv:1.9.4.20) Gecko/8816-12-29 20:56:50 Firefox/3.8
1/3/2024 11:27	186.82.220.160	57.104.4.87	UDP	6258	Brute Force	Mozilla/5.0 (X11; Linux x86_64) AppleWebKit/531.2 (KHTML, like Gecko) Chrome/31.0.898.0 Safari/531.2
1/10/2024 10:37	50.92.217.81	134.193.211.9	TCP	5229	DDoS	Mozilla/5.0 (compatible; MSIE 9.0; Windows NT 5.1; Trident/4.1)
1/14/2024 6:37	177.107.118.232	144.246.227.222	TCP	3325	Brute Force	Mozilla/5.0 (Windows NT 10.0; lij-IT; rv:1.9.1.20) Gecko/8675-05-18 12:04:03 Firefox/11.0
1/6/2024 10:53	31.89.140.169	45.38.32.45	UDP	1804	Brute Force	Opera/8.62.(X11; Linux x86_64; ca-IT) Presto/2.9.167 Version/12.00
1/10/2024 19:31	75.131.136.151	173.226.52.145	ICMP	9961	Phishing	Mozilla/5.0 (Linux; Android 2.2.1) AppleWebKit/535.2 (KHTML, like Gecko) Chrome/49.0.850.0 Safari/535.2
1/2/2024 22:33	182.241.92.177	58.87.39.176	UDP	1902	Brute Force	Mozilla/5.0 (Macintosh; U; Intel Mac OS X 10_9_2) AppleWebKit/533.1 (KHTML, like Gecko) Chrome/45.0.836.0 Safari/533.1
1/3/2024 20:22	49.173.143.71	177.91.235.183	ICMP	8892	Brute Force	Mozilla/5.0 (Android 4.0.1; Mobile; rv:11.0) Gecko/11.0 Firefox/11.0
1/2/2024 2:32	81.99.144.146	72.191.63.118	TCP	5240	DDoS	Mozilla/5.0 (Macintosh; U; PPC Mac OS X 10_7_8 rv:5.0; dv-MV) AppleWebKit/534.34.4 (KHTML, like Gecko) Version/4.0 Safari/534.34.4
1/5/2024 21:21	103.163.107.56	137.74.100.53	ICMP	5618	Brute Force	Mozilla/5.0 (iPod; U; CPU iPhone OS 4_3 like Mac OS X; xh-ZA) AppleWebKit/535.14.7 (KHTML, like Gecko) Version/3.0.5 Mobile/8B115 Safari/6535.14.7
1/4/2024 21:12	27.81.38.15	108.104.132.20	TCP	4820	Brute Force	Opera/8.87.(Windows NT 10.0; ha-NG) Presto/2.9.182 Version/12.00
1/4/2024 21:30	214.231.225.219	117.46.252.251	ICMP	7033	Malware	Mozilla/5.0 (Macintosh; PPC Mac OS X 10_5_9) AppleWebKit/534.1 (KHTML, like Gecko) Chrome/58.0.817.0 Safari/534.1
1/9/2024 17:57	144.175.169.234	56.165.116.30	TCP	1061	Malware	Opera/9.37.(X11; Linux x86_64; st-ZA) Presto/2.9.183 Version/11.00
1/10/2024 16:45	191.6.176.36	218.12.117.196	ICMP	5549	DDoS	Mozilla/5.0 (compatible; MSIE 8.0; Windows 95; Trident/5.0)
1/8/2024 19:21	114.154.87.153	26.59.211.254	ICMP	540	DDoS	Opera/9.60.(X11; Linux i686; bn-IN) Presto/2.9.189 Version/11.00
1/6/2024 21:40	64.106.69.77	50.2.118.236	TCP	7208	SQL Injection	Mozilla/5.0 (compatible; MSIE 8.0; Windows CE; Trident/4.0)
1/11/2024 15:13	96.146.196.33	172.7.216.25	TCP	9597	DDoS	Mozilla/5.0 (iPad; CPU iPad OS 12_4_8 like Mac OS X) AppleWebKit/535.1 (KHTML, like Gecko) CriOS/54.0.818.0 Mobile/88A514 Safari/535.1
1/6/2024 11:57	105.22.235.100	30.209.120.99	ICMP	5910	Brute Force	Opera/8.18.(Windows CE; ka-GE) Presto/2.9.160 Version/11.00
1/11/2024 11:09	160.167.208.249	104.50.207.28	TCP	7100	Phishing	Mozilla/5.0 (Linux; Android 3.2.3) AppleWebKit/532.0 (KHTML, like Gecko) Chrome/18.0.867.0 Safari/532.0
1/14/2024 10:24	104.1.176.172	101.242.118.149	ICMP	3811	Phishing	Mozilla/5.0 (compatible; MSIE 5.0; Windows NT 6.1; Trident/3.1)
1/12/2024 19:02	205.77.12.175	164.250.97.217	UDP	5502	Brute Force	Mozilla/5.0 (iPod; U; CPU iPhone OS 3_2 like Mac OS X; pa-IN) AppleWebKit/533.22.3 (KHTML, like Gecko) Version/3.0.5 Mobile/8B119 Safari/6533.22.3
1/10/2024 1:37	159.249.190.195	5.132.111.37	ICMP	7896	Phishing	Mozilla/5.0 (iPad; CPU iPad OS 4_2_1 like Mac OS X) AppleWebKit/534.0 (KHTML, like Gecko) FxiOS/15.8v2384.0 Mobile/21E886 Safari/534.0
1/9/2024 4:28	15.240.46.244	105.167.235.163	TCP	3920	DDoS	Opera/9.90.(Windows 98; Win 9x 4.90; nr-ZA) Presto/2.9.187 Version/10.00
1/13/2024 5:00	60.243.79.191	213.238.54.225	TCP	6211	SQL Injection	Mozilla/5.0 (Android 3.2; Mobile; rv:43.0) Gecko/43.0 Firefox/43.0
1/12/2024 22:46	59.50.201.33	12.149.119.174	ICMP	5242	Malware	Mozilla/5.0 (Windows; U; Windows NT 10.0) AppleWebKit/533.4.6 (KHTML, like Gecko) Version/4.1 Safari/533.4.6
1/4/2024 22:31	1.19.254.46	80.19.116.34	UDP	4042	Phishing	Mozilla/5.0 (Windows; U; Windows NT 5.1) AppleWebKit/531.7.4 (KHTML, like Gecko) Version/4.1 Safari/531.7.4
1/3/2024 23:27	31.1.218.151	191.216.100.79	TCP	6645	Phishing	Mozilla/5.0 (compatible; MSIE 5.0; Windows 95; Trident/3.1)
1/8/2024 9:55	72.137.215.137	109.27.224.9	ICMP	4449	Malware	Mozilla/5.0 (compatible; MSIE 6.0; Windows NT 5.1; Trident/4.1)
1/14/2024 12:24	220.88.130.112	112.134.24.200	ICMP	209	DDoS	Mozilla/5.0 (compatible; MSIE 9.0; Windows NT 5.1; Trident/4.1)
1/14/2024 7:15	105.174.126.66	5.122.205.79	UDP	699	Malware	Mozilla/5.0 (iPad; CPU iPad OS 10_3_4 like Mac OS X) AppleWebKit/531.1 (KHTML, like Gecko) CriOS/56.0.807.0 Mobile/54K334 Safari/531.1
1/1/2024 18:33	132.112.158.212	219.190.171.241	ICMP	1468	Brute Force	Mozilla/5.0 (iPod; U; CPU iPhone OS 3_0 like Mac OS X; ik-CA) AppleWebKit/534.1.7 (KHTML, like Gecko) Version/4.0.5 Mobile/8B114 Safari/6534.1.7
1/2/2024 7:40	147.154.206.129	76.147.16.46	TCP	686	DDoS	Mozilla/5.0 (iPod; U; CPU iPhone OS 3_3 like Mac OS X; uk-UA) AppleWebKit/534.46.1 (KHTML, like Gecko) Version/3.0.5 Mobile/8B115 Safari/6534.46.1
1/10/2024 1:15	61.66.180.86	200.163.33.65	UDP	1325	Malware	Mozilla/5.0 (X11; Linux x86_64) AppleWebKit/536.0 (KHTML, like Gecko) Chrome/21.0.813.0 Safari/536.0
1/4/2024 21:00	113.148.238.49	6.128.145.221	TCP	8658	SQL Injection	Opera/8.25.(Windows 98; ti-ER) Presto/2.9.185 Version/10.00
1/11/2024 21:18	214.242.168.186	31.16.40.245	TCP	5369	Malware	Mozilla/5.0 (iPhone; CPU iPhone OS 10_3_4 like Mac OS X) AppleWebKit/536.1 (KHTML, like Gecko) CriOS/13.0.886.0 Mobile/45D714 Safari/536.1
1/3/2024 10:01	23.49.106.4	210.159.230.174	ICMP	2975	Malware	Mozilla/5.0 (Macintosh; U; Intel Mac OS X 10_11_5 rv:5.0; is-IS) AppleWebKit/532.6.6 (KHTML, like Gecko) Version/5.0.3 Safari/532.6.6
1/9/2024 17:43	171.72.140.82	17.82.132.20	TCP	5074	Phishing	Mozilla/5.0 (compatible; MSIE 7.0; Windows 98; Trident/4.0)
1/10/2024 4:53	133.81.77.152	23.125.188.103	UDP	8466	DDoS	Opera/8.82.(X11; Linux x86_64; fo-FO) Presto/2.9.171 Version/12.00
1/1/2024 22:55	157.115.99.132	110.82.1.46	TCP	3590	Phishing	Opera/8.35.(Windows NT 6.1; br-FR) Presto/2.9.166 Version/10.00
1/10/2024 13:34	154.49.225.219	42.217.232.75	ICMP	1431	Malware	Mozilla/5.0 (Macintosh; U; PPC Mac OS X 10_9_0 rv:3.0; tl-PH) AppleWebKit/533.45.5 (KHTML, like Gecko) Version/5.0.4 Safari/533.45.5
1/8/2024 5:13	185.128.235.120	5.212.92.253	UDP	8877	Malware	Mozilla/5.0 (compatible; MSIE 8.0; Windows NT 5.01; Trident/4.1)
1/7/2024 4:08	142.23.188.154	177.208.248.237	TCP	4528	Malware	Mozilla/5.0 (compatible; MSIE 5.0; Windows 98; Win 9x 4.90; Trident/5.0)
1/4/2024 18:25	191.158.1.148	11.82.50.205	TCP	5770	Phishing	Opera/9.54.(Windows CE; sat-IN) Presto/2.9.179 Version/11.00
1/1/2024 2:15	106.12.28.29	62.6.253.207	ICMP	8	SQL Injection	Mozilla/5.0 (iPad; CPU iPad OS 7_1_2 like Mac OS X) AppleWebKit/531.0 (KHTML, like Gecko) CriOS/45.0.832.0 Mobile/08H107 Safari/531.0
1/7/2024 22:00	199.224.48.223	80.57.122.227	TCP	3574	SQL Injection	Mozilla/5.0 (Windows; U; Windows NT 6.2) AppleWebKit/533.31.3 (KHTML, like Gecko) Version/4.0 Safari/533.31.3
1/2/2024 23:52	200.185.175.201	221.122.190.196	TCP	4190	Malware	Mozilla/5.0 (Windows; U; Windows NT 5.01) AppleWebKit/534.44.3 (KHTML, like Gecko) Version/4.0 Safari/534.44.3
1/8/2024 4:43	18.149.127.81	60.163.79.246	TCP	5537	SQL Injection	Mozilla/5.0 (iPhone; CPU iPhone OS 14_2_1 like Mac OS X) AppleWebKit/533.0 (KHTML, like Gecko) FxiOS/14.7m9085.0 Mobile/19F247 Safari/533.0
1/1/2024 19:47	121.239.30.189	52.115.131.7	UDP	3355	SQL Injection	Opera/9.88.(Windows NT 6.0; ca-IT) Presto/2.9.188 Version/10.00
1/2/2024 5:43	80.183.4.133	19.168.209.1	UDP	7064	SQL Injection	Mozilla/5.0 (X11; Linux x86_64; rv:1.9.7.20) Gecko/9857-02-13 00:04:39 Firefox/3.6.2
1/2/2024 19:21	5.248.105.31	25.50.199.209	ICMP	6304	Phishing	Mozilla/5.0 (Macintosh; Intel Mac OS X 10_12_3; rv:1.9.4.20) Gecko/9895-03-15 05:08:06 Firefox/3.6.1
1/12/2024 9:34	141.51.167.207	124.214.181.12	TCP	8764	Malware	Mozilla/5.0 (Windows NT 5.1; tn-ZA; rv:1.9.1.20) Gecko/2358-02-15 15:04:51 Firefox/3.6.18
1/6/2024 0:14	33.59.31.112	53.169.17.126	TCP	3570	Brute Force	Opera/8.12.(X11; Linux x86_64; nhn-MX) Presto/2.9.182 Version/10.00
1/14/2024 7:14	19.1.104.170	146.232.83.216	TCP	2308	SQL Injection	Mozilla/5.0 (compatible; MSIE 9.0; Windows NT 6.2; Trident/3.0)
1/13/2024 7:23	115.21.97.178	102.244.193.138	UDP	2857	SQL Injection	Mozilla/5.0 (X11; Linux i686; rv:1.9.5.20) Gecko/4477-12-29 11:14:56 Firefox/14.0
1/14/2024 1:46	173.13.102.193	26.19.144.51	UDP	8437	Brute Force	Mozilla/5.0 (compatible; MSIE 5.0; Windows 98; Win 9x 4.90; Trident/4.1)
1/5/2024 10:08	100.217.45.16	220.6.13.207	UDP	7488	DDoS	Mozilla/5.0 (Android 2.3.3; Mobile; rv:45.0) Gecko/45.0 Firefox/45.0
1/9/2024 14:56	113.198.165.34	40.115.142.242	ICMP	8986	Brute Force	Mozilla/5.0 (Macintosh; U; PPC Mac OS X 10_11_9; rv:1.9.6.20) Gecko/5284-03-11 06:44:01 Firefox/4.0
1/6/2024 8:07	125.212.144.3	105.151.122.43	TCP	4588	Brute Force	Mozilla/5.0 (compatible; MSIE 7.0; Windows NT 10.0; Trident/3.1)
1/3/2024 23:21	210.132.1.153	213.222.207.84	ICMP	1448	Brute Force	Mozilla/5.0 (compatible; MSIE 7.0; Windows CE; Trident/4.0)
1/7/2024 12:16	170.109.136.86	3.169.82.160	TCP	9550	SQL Injection	Mozilla/5.0 (compatible; MSIE 8.0; Windows CE; Trident/5.0)
1/4/2024 0:51	170.224.1.41	120.30.172.30	TCP	2279	Brute Force	Mozilla/5.0 (Windows 98; nhn-MX; rv:1.9.0.20) Gecko/7544-03-28 01:34:27 Firefox/3.8
1/9/2024 11:55	87.229.228.250	85.204.187.216	TCP	9391	Phishing	Mozilla/5.0 (Macintosh; U; Intel Mac OS X 10_12_8; rv:1.9.5.20) Gecko/5705-12-22 10:22:41 Firefox/5.0
1/10/2024 11:42	77.151.115.106	148.188.188.150	ICMP	9419	Malware	Opera/8.29.(X11; Linux i686; yo-NG) Presto/2.9.160 Version/12.00
1/5/2024 23:38	117.219.129.234	27.85.60.132	ICMP	7430	DDoS	Mozilla/5.0 (Windows; U; Windows CE) AppleWebKit/532.13.5 (KHTML, like Gecko) Version/5.0.1 Safari/532.13.5
1/6/2024 23:14	138.128.145.34	9.44.215.227	TCP	6948	DDoS	Mozilla/5.0 (compatible; MSIE 7.0; Windows NT 4.0; Trident/5.1)
1/5/2024 8:17	83.188.24.57	23.112.40.77	ICMP	8927	DDoS	Mozilla/5.0 (X11; Linux x86_64; rv:1.9.5.20) Gecko/9890-06-05 23:03:51 Firefox/3.8
1/4/2024 8:08	60.172.229.173	135.141.147.79	ICMP	3511	Malware	Mozilla/5.0 (X11; Linux x86_64) AppleWebKit/535.2 (KHTML, like Gecko) Chrome/57.0.808.0 Safari/535.2
1/9/2024 14:36	221.187.27.203	37.37.236.33	TCP	9296	DDoS	Mozilla/5.0 (Android 8.1.0; Mobile; rv:44.0) Gecko/44.0 Firefox/44.0
1/7/2024 15:15	50.194.86.100	113.229.180.48	TCP	2380	DDoS	Mozilla/5.0 (iPhone; CPU iPhone OS 12_4_8 like Mac OS X) AppleWebKit/535.0 (KHTML, like Gecko) CriOS/43.0.865.0 Mobile/83P848 Safari/535.0
1/7/2024 16:48	125.95.103.113	159.36.219.219	ICMP	4600	SQL Injection	Mozilla/5.0 (Windows NT 6.2) AppleWebKit/533.1 (KHTML, like Gecko) Chrome/21.0.847.0 Safari/533.1
1/4/2024 15:29	189.155.14.238	37.175.205.49	TCP	3995	Phishing	Mozilla/5.0 (Macintosh; U; Intel Mac OS X 10_8_8 rv:6.0; fo-FO) AppleWebKit/534.21.2 (KHTML, like Gecko) Version/4.0.1 Safari/534.21.2
1/11/2024 7:57	104.143.32.22	110.5.223.49	TCP	2979	Malware	Mozilla/5.0 (Linux; Android 3.2.2) AppleWebKit/533.2 (KHTML, like Gecko) Chrome/43.0.815.0 Safari/533.2
1/2/2024 15:43	155.246.219.104	75.217.245.143	ICMP	8663	DDoS	Mozilla/5.0 (iPad; CPU iPad OS 14_2_1 like Mac OS X) AppleWebKit/533.2 (KHTML, like Gecko) FxiOS/13.0y9589.0 Mobile/27Q804 Safari/533.2
1/10/2024 22:31	128.62.184.197	5.65.180.249	UDP	8205	Malware	Opera/9.71.(Windows NT 6.0; gez-ER) Presto/2.9.180 Version/11.00
1/13/2024 2:05	157.75.47.7	195.136.203.147	TCP	8175	SQL Injection	Opera/9.47.(Windows NT 5.01; kw-GB) Presto/2.9.161 Version/10.00
1/7/2024 11:47	215.120.128.48	157.151.210.248	ICMP	9829	Phishing	Mozilla/5.0 (Macintosh; U; PPC Mac OS X 10_8_5 rv:4.0; os-RU) AppleWebKit/532.12.3 (KHTML, like Gecko) Version/5.1 Safari/532.12.3
1/10/2024 14:51	27.20.162.25	15.36.63.165	TCP	1781	SQL Injection	Mozilla/5.0 (Windows; U; Windows 95) AppleWebKit/535.12.4 (KHTML, like Gecko) Version/4.1 Safari/535.12.4
1/2/2024 6:31	11.230.237.204	162.11.102.230	TCP	2210	Malware	Opera/8.35.(X11; Linux i686; hu-HU) Presto/2.9.171 Version/10.00
1/8/2024 11:26	148.223.10.235	20.9.237.159	ICMP	1973	DDoS	Mozilla/5.0 (Macintosh; U; Intel Mac OS X 10_8_0 rv:5.0; kk-KZ) AppleWebKit/533.9.2 (KHTML, like Gecko) Version/4.0.3 Safari/533.9.2
1/10/2024 6:06	6.26.101.181	144.165.214.47	UDP	9743	Phishing	Opera/8.62.(X11; Linux x86_64; aa-ER) Presto/2.9.179 Version/10.00
1/5/2024 6:05	142.53.181.25	36.148.146.65	ICMP	7561	SQL Injection	Mozilla/5.0 (Android 4.1; Mobile; rv:23.0) Gecko/23.0 Firefox/23.0
1/5/2024 6:57	129.169.203.24	2.39.253.187	ICMP	5712	SQL Injection	Opera/8.77.(Windows NT 6.1; ml-IN) Presto/2.9.171 Version/10.00
1/8/2024 17:33	48.224.13.108	221.15.234.162	ICMP	3828	Phishing	Mozilla/5.0 (compatible; MSIE 6.0; Windows NT 6.1; Trident/4.1)
1/11/2024 23:33	179.177.113.35	47.149.165.106	UDP	5778	Brute Force	Mozilla/5.0 (compatible; MSIE 9.0; Windows NT 5.01; Trident/4.0)
1/2/2024 11:37	30.70.208.237	198.209.79.249	TCP	7104	DDoS	Mozilla/5.0 (compatible; MSIE 7.0; Windows NT 6.0; Trident/4.1)
1/3/2024 4:22	159.203.50.119	35.244.97.181	ICMP	8384	Phishing	Mozilla/5.0 (compatible; MSIE 8.0; Windows 95; Trident/5.0)
1/13/2024 2:21	135.202.65.52	108.74.191.94	ICMP	3852	SQL Injection	Opera/8.64.(X11; Linux x86_64; sat-IN) Presto/2.9.167 Version/10.00
1/1/2024 22:21	173.15.24.176	60.143.248.124	ICMP	5545	Phishing	Mozilla/5.0 (Macintosh; U; PPC Mac OS X 10_11_1 rv:3.0; kn-IN) AppleWebKit/535.43.5 (KHTML, like Gecko) Version/5.1 Safari/535.43.5
1/8/2024 10:58	38.148.99.108	140.209.18.105	ICMP	4163	Brute Force	Mozilla/5.0 (Macintosh; U; Intel Mac OS X 10_10_6) AppleWebKit/531.0 (KHTML, like Gecko) Chrome/30.0.820.0 Safari/531.0
1/10/2024 7:45	80.178.169.159	114.129.102.54	TCP	393	DDoS	Mozilla/5.0 (Android 3.2; Mobile; rv:41.0) Gecko/41.0 Firefox/41.0
1/8/2024 19:12	11.150.10.115	138.133.125.231	TCP	8742	Brute Force	Opera/9.56.(X11; Linux i686; fil-PH) Presto/2.9.174 Version/12.00
1/6/2024 4:32	168.113.40.167	71.77.50.234	ICMP	1408	SQL Injection	Mozilla/5.0 (Linux; Android 5.1) AppleWebKit/532.0 (KHTML, like Gecko) Chrome/51.0.892.0 Safari/532.0
1/9/2024 18:02	136.187.8.122	133.52.135.33	ICMP	1451	Phishing	Mozilla/5.0 (iPod; U; CPU iPhone OS 4_1 like Mac OS X; wa-BE) AppleWebKit/533.36.2 (KHTML, like Gecko) Version/3.0.5 Mobile/8B115 Safari/6533.36.2
1/6/2024 17:37	21.7.106.40	176.101.73.68	ICMP	9986	Phishing	Mozilla/5.0 (iPod; U; CPU iPhone OS 3_0 like Mac OS X; ku-TR) AppleWebKit/531.7.4 (KHTML, like Gecko) Version/3.0.5 Mobile/8B118 Safari/6531.7.4
1/3/2024 8:54	28.33.233.5	82.237.151.236	ICMP	9639	Brute Force	Opera/8.56.(X11; Linux i686; te-IN) Presto/2.9.160 Version/12.00
1/12/2024 10:01	167.117.47.45	49.107.239.98	UDP	3949	Brute Force	Opera/8.45.(X11; Linux i686; ms-MY) Presto/2.9.175 Version/10.00
1/1/2024 5:23	189.200.52.126	118.103.240.199	TCP	924	DDoS	Mozilla/5.0 (Macintosh; U; Intel Mac OS X 10_5_5 rv:4.0; ayc-PE) AppleWebKit/535.13.7 (KHTML, like Gecko) Version/4.0.1 Safari/535.13.7
1/3/2024 4:58	207.74.214.155	99.46.181.220	UDP	3311	DDoS	Mozilla/5.0 (Windows; U; Windows NT 6.2) AppleWebKit/534.21.6 (KHTML, like Gecko) Version/4.1 Safari/534.21.6
1/12/2024 10:50	108.220.115.172	58.246.137.26	ICMP	3901	Phishing	Mozilla/5.0 (iPod; U; CPU iPhone OS 3_0 like Mac OS X; km-KH) AppleWebKit/531.42.5 (KHTML, like Gecko) Version/4.0.5 Mobile/8B111 Safari/6531.42.5
1/13/2024 13:34	33.20.119.253	215.15.104.82	ICMP	753	Malware	Mozilla/5.0 (Linux; Android 4.4.4) AppleWebKit/532.2 (KHTML, like Gecko) Chrome/14.0.823.0 Safari/532.2
1/4/2024 8:18	198.231.146.212	72.31.33.35	TCP	4775	Brute Force	Opera/8.76.(X11; Linux i686; kk-KZ) Presto/2.9.184 Version/12.00
1/9/2024 3:41	102.33.80.17	80.249.233.102	UDP	3354	Malware	Mozilla/5.0 (Windows NT 6.1; sv-FI; rv:1.9.2.20) Gecko/2688-12-25 08:26:28 Firefox/15.0
1/2/2024 20:28	106.83.218.96	126.4.139.47	ICMP	3134	DDoS	Mozilla/5.0 (Macintosh; U; PPC Mac OS X 10_12_1; rv:1.9.3.20) Gecko/7816-12-07 05:37:15 Firefox/3.8
1/7/2024 7:42	55.133.134.148	87.6.44.135	TCP	3262	SQL Injection	Mozilla/5.0 (compatible; MSIE 5.0; Windows NT 5.2; Trident/3.1)
1/13/2024 23:08	23.136.1.183	138.170.255.210	TCP	3791	Phishing	Opera/9.92.(X11; Linux x86_64; doi-IN) Presto/2.9.178 Version/12.00
1/3/2024 4:57	15.226.143.140	182.27.126.224	TCP	6139	Brute Force	Opera/9.80.(Windows NT 5.01; yo-NG) Presto/2.9.181 Version/12.00
1/9/2024 21:59	197.116.50.192	80.172.242.232	TCP	987	Brute Force	Mozilla/5.0 (Windows; U; Windows 98) AppleWebKit/535.21.5 (KHTML, like Gecko) Version/5.0 Safari/535.21.5
1/8/2024 3:48	71.10.36.54	160.92.56.122	ICMP	8877	Phishing	Mozilla/5.0 (compatible; MSIE 5.0; Windows NT 5.01; Trident/3.1)
1/9/2024 23:51	141.57.40.127	84.204.75.160	ICMP	403	SQL Injection	Opera/8.85.(Windows 98; sk-SK) Presto/2.9.175 Version/10.00
1/10/2024 23:29	136.209.7.67	205.193.245.92	UDP	7373	Malware	Mozilla/5.0 (compatible; MSIE 7.0; Windows 98; Trident/4.0)
1/10/2024 20:53	8.68.72.141	2.173.84.24	UDP	1545	Phishing	Mozilla/5.0 (iPhone; CPU iPhone OS 14_2 like Mac OS X) AppleWebKit/535.1 (KHTML, like Gecko) CriOS/38.0.889.0 Mobile/72Z820 Safari/535.1
1/10/2024 18:05	26.76.109.56	88.164.229.121	UDP	981	DDoS	Mozilla/5.0 (compatible; MSIE 7.0; Windows NT 10.0; Trident/3.1)
1/1/2024 7:01	173.97.97.106	178.26.19.143	TCP	6343	SQL Injection	Opera/8.82.(Windows NT 10.0; da-DK) Presto/2.9.161 Version/11.00
1/3/2024 19:45	19.199.116.164	140.19.14.101	ICMP	3771	Phishing	Opera/9.23.(Windows NT 6.0; bhb-IN) Presto/2.9.172 Version/10.00
1/10/2024 16:22	89.9.136.20	45.234.159.46	TCP	2741	Brute Force	Mozilla/5.0 (Macintosh; U; Intel Mac OS X 10_12_4 rv:3.0; fi-FI) AppleWebKit/535.24.4 (KHTML, like Gecko) Version/5.0 Safari/535.24.4
1/11/2024 3:36	71.175.68.35	215.123.112.157	TCP	8104	DDoS	Mozilla/5.0 (Windows 98; Win 9x 4.90) AppleWebKit/535.1 (KHTML, like Gecko) Chrome/19.0.849.0 Safari/535.1
1/4/2024 9:48	215.1.173.83	111.175.188.83	UDP	2100	Malware	Mozilla/5.0 (Windows NT 4.0; ur-IN; rv:1.9.1.20) Gecko/7220-06-08 11:48:33 Firefox/3.6.6
1/10/2024 12:45	41.52.176.126	11.50.230.65	ICMP	561	Malware	Mozilla/5.0 (Windows 98; ca-AD; rv:1.9.0.20) Gecko/4777-05-09 23:49:35 Firefox/6.0
1/9/2024 15:28	218.190.165.116	180.66.240.131	ICMP	8462	SQL Injection	Mozilla/5.0 (Android 3.2.1; Mobile; rv:46.0) Gecko/46.0 Firefox/46.0
1/13/2024 8:34	40.205.178.147	193.49.131.222	TCP	2569	Brute Force	Mozilla/5.0 (compatible; MSIE 7.0; Windows NT 5.0; Trident/3.0)
1/4/2024 21:32	120.131.99.50	221.208.117.77	TCP	5485	Brute Force	Opera/9.80.(Windows 98; Win 9x 4.90; ms-MY) Presto/2.9.189 Version/11.00
1/13/2024 12:18	193.226.142.225	218.186.207.173	TCP	4970	Phishing	Mozilla/5.0 (X11; Linux i686; rv:1.9.7.20) Gecko/2046-04-07 23:57:06 Firefox/7.0
1/5/2024 6:42	161.164.227.235	110.180.5.181	UDP	6495	Phishing	Opera/9.35.(X11; Linux x86_64; iu-CA) Presto/2.9.185 Version/10.00
1/3/2024 1:05	172.17.194.225	38.254.121.30	TCP	744	SQL Injection	Mozilla/5.0 (compatible; MSIE 6.0; Windows 95; Trident/5.1)
1/7/2024 15:21	36.33.193.165	198.13.40.181	UDP	2625	SQL Injection	Mozilla/5.0 (Macintosh; PPC Mac OS X 10_7_0 rv:2.0; ia-FR) AppleWebKit/534.27.6 (KHTML, like Gecko) Version/5.0 Safari/534.27.6
1/9/2024 16:42	114.168.217.173	208.10.52.185	ICMP	8021	Malware	Mozilla/5.0 (Windows CE) AppleWebKit/531.1 (KHTML, like Gecko) Chrome/50.0.826.0 Safari/531.1
1/3/2024 23:56	139.36.59.151	142.71.110.251	TCP	8190	SQL Injection	Mozilla/5.0 (compatible; MSIE 9.0; Windows NT 5.0; Trident/5.0)
1/3/2024 15:42	29.1.94.115	212.73.31.44	TCP	1386	DDoS	Mozilla/5.0 (X11; Linux x86_64; rv:1.9.6.20) Gecko/2323-05-12 12:07:49 Firefox/3.8
1/4/2024 15:10	40.15.215.190	126.203.56.201	UDP	4531	Phishing	Mozilla/5.0 (iPod; U; CPU iPhone OS 4_1 like Mac OS X; gu-IN) AppleWebKit/534.30.4 (KHTML, like Gecko) Version/3.0.5 Mobile/8B118 Safari/6534.30.4
1/6/2024 13:03	163.24.137.57	73.155.217.173	TCP	2820	Phishing	Opera/9.45.(X11; Linux x86_64; da-DK) Presto/2.9.185 Version/10.00
1/13/2024 5:04	165.211.135.104	77.48.208.123	TCP	4031	Phishing	Mozilla/5.0 (compatible; MSIE 8.0; Windows CE; Trident/5.0)
1/5/2024 17:45	161.112.138.129	92.93.214.194	ICMP	4898	SQL Injection	Mozilla/5.0 (Windows NT 5.0; ur-PK; rv:1.9.0.20) Gecko/3112-04-22 11:08:02 Firefox/3.8
1/2/2024 8:05	28.181.100.113	76.214.39.125	UDP	4915	Brute Force	Opera/8.42.(X11; Linux i686; fr-FR) Presto/2.9.182 Version/12.00
1/13/2024 22:02	6.83.201.49	214.248.102.5	UDP	407	DDoS	Mozilla/5.0 (Windows 98; Win 9x 4.90; lg-UG; rv:1.9.2.20) Gecko/9147-05-01 06:53:57 Firefox/3.8
1/2/2024 22:28	84.115.234.213	85.165.190.104	ICMP	9841	Malware	Mozilla/5.0 (Android 3.2.3; Mobile; rv:9.0) Gecko/9.0 Firefox/9.0
1/8/2024 14:44	195.16.141.175	174.24.89.7	UDP	2060	SQL Injection	Mozilla/5.0 (Windows 98; Win 9x 4.90) AppleWebKit/534.0 (KHTML, like Gecko) Chrome/16.0.843.0 Safari/534.0
1/6/2024 4:40	212.145.99.129	112.238.185.74	UDP	4456	Malware	Mozilla/5.0 (Windows 98; ru-UA; rv:1.9.1.20) Gecko/3841-03-14 09:38:15 Firefox/3.8
1/14/2024 0:47	143.222.119.113	124.40.228.115	UDP	2545	SQL Injection	Mozilla/5.0 (Windows 98; Win 9x 4.90) AppleWebKit/534.1 (KHTML, like Gecko) Chrome/16.0.855.0 Safari/534.1
1/4/2024 13:54	93.228.107.123	118.50.60.216	ICMP	6202	Brute Force	Opera/9.15.(Windows 95; shs-CA) Presto/2.9.174 Version/11.00
1/7/2024 10:56	144.37.246.59	71.46.233.113	UDP	833	Malware	Opera/8.25.(Windows 98; Win 9x 4.90; tn-ZA) Presto/2.9.186 Version/10.00
1/7/2024 19:32	145.122.225.113	79.51.246.80	UDP	2734	Malware	Mozilla/5.0 (iPod; U; CPU iPhone OS 4_1 like Mac OS X; fil-PH) AppleWebKit/535.48.3 (KHTML, like Gecko) Version/3.0.5 Mobile/8B119 Safari/6535.48.3
1/2/2024 0:53	94.147.107.254	143.158.24.30	TCP	2084	DDoS	Mozilla/5.0 (Macintosh; U; PPC Mac OS X 10_5_2; rv:1.9.4.20) Gecko/8174-08-30 23:44:12 Firefox/3.8
1/5/2024 20:20	85.45.162.54	191.140.254.85	ICMP	2180	Brute Force	Mozilla/5.0 (compatible; MSIE 7.0; Windows NT 6.2; Trident/3.0)
1/3/2024 23:09	163.170.67.145	24.205.220.127	UDP	7052	SQL Injection	Mozilla/5.0 (compatible; MSIE 6.0; Windows NT 6.2; Trident/3.0)
1/6/2024 8:12	65.4.14.187	32.28.73.24	ICMP	1656	Malware	Mozilla/5.0 (Macintosh; PPC Mac OS X 10_7_9; rv:1.9.2.20) Gecko/4486-03-30 07:37:40 Firefox/3.6.17
1/12/2024 19:38	89.47.49.54	39.181.90.231	UDP	2014	DDoS	Mozilla/5.0 (iPod; U; CPU iPhone OS 3_2 like Mac OS X; es-EC) AppleWebKit/531.25.6 (KHTML, like Gecko) Version/3.0.5 Mobile/8B114 Safari/6531.25.6
1/12/2024 9:56	210.38.49.185	6.224.194.46	TCP	9877	Malware	Mozilla/5.0 (Android 4.4.3; Mobile; rv:10.0) Gecko/10.0 Firefox/10.0
1/10/2024 16:08	135.130.221.142	221.26.105.79	ICMP	7977	Phishing	Mozilla/5.0 (Windows; U; Windows NT 6.0) AppleWebKit/535.36.1 (KHTML, like Gecko) Version/5.0 Safari/535.36.1
1/1/2024 1:29	26.92.233.226	138.221.251.126	ICMP	6753	Malware	Opera/8.95.(Windows NT 5.0; tr-TR) Presto/2.9.164 Version/12.00
1/3/2024 11:49	169.47.197.131	19.57.47.222	UDP	6027	DDoS	Opera/9.52.(Windows 98; fi-FI) Presto/2.9.161 Version/12.00
1/5/2024 3:05	113.252.89.240	149.207.223.112	ICMP	4232	Phishing	Mozilla/5.0 (Macintosh; U; Intel Mac OS X 10_9_2; rv:1.9.2.20) Gecko/3213-12-07 09:32:10 Firefox/6.0
1/8/2024 22:54	166.222.136.15	99.163.211.121	TCP	3904	Brute Force	Mozilla/5.0 (iPhone; CPU iPhone OS 3_1_3 like Mac OS X) AppleWebKit/531.2 (KHTML, like Gecko) FxiOS/13.4y3653.0 Mobile/47U398 Safari/531.2
1/2/2024 23:36	136.203.48.181	21.180.200.79	TCP	2021	DDoS	Opera/9.50.(Windows NT 6.2; et-EE) Presto/2.9.177 Version/12.00
1/14/2024 1:12	182.169.67.235	163.51.122.123	TCP	4888	SQL Injection	Mozilla/5.0 (X11; Linux i686; rv:1.9.5.20) Gecko/3617-01-22 19:21:12 Firefox/10.0
1/10/2024 0:10	135.35.10.14	161.178.75.198	TCP	9305	Brute Force	Mozilla/5.0 (compatible; MSIE 8.0; Windows 95; Trident/4.0)
1/4/2024 3:44	69.239.221.69	122.206.162.202	UDP	2176	Phishing	Mozilla/5.0 (Windows NT 10.0; csb-PL; rv:1.9.0.20) Gecko/2838-08-05 16:51:31 Firefox/15.0
1/1/2024 23:11	10.207.86.203	37.216.98.88	TCP	5217	Malware	Mozilla/5.0 (iPad; CPU iPad OS 12_4_8 like Mac OS X) AppleWebKit/536.2 (KHTML, like Gecko) FxiOS/15.3y2584.0 Mobile/53Z861 Safari/536.2
1/13/2024 8:31	133.159.34.50	31.5.5.213	TCP	2946	Brute Force	Mozilla/5.0 (Macintosh; U; Intel Mac OS X 10_12_2 rv:3.0; lt-LT) AppleWebKit/531.33.6 (KHTML, like Gecko) Version/5.0.1 Safari/531.33.6
1/7/2024 1:26	122.103.42.254	207.118.153.61	TCP	5526	Malware	Mozilla/5.0 (iPad; CPU iPad OS 14_2 like Mac OS X) AppleWebKit/533.1 (KHTML, like Gecko) FxiOS/13.2x3485.0 Mobile/07B323 Safari/533.1
1/1/2024 20:32	39.252.13.172	59.90.216.240	ICMP	7274	Phishing	Opera/9.85.(Windows NT 5.0; mn-MN) Presto/2.9.164 Version/10.00
1/4/2024 22:21	119.236.107.51	177.90.183.144	ICMP	8059	DDoS	Opera/8.23.(X11; Linux i686; pap-CW) Presto/2.9.166 Version/10.00
1/4/2024 2:14	89.170.33.166	5.220.124.192	ICMP	2903	Phishing	Mozilla/5.0 (compatible; MSIE 8.0; Windows NT 5.1; Trident/5.1)
1/1/2024 11:25	103.12.217.143	148.216.64.176	UDP	5450	Phishing	Mozilla/5.0 (iPhone; CPU iPhone OS 10_3_3 like Mac OS X) AppleWebKit/536.0 (KHTML, like Gecko) FxiOS/15.6x6476.0 Mobile/15T668 Safari/536.0
1/13/2024 7:53	130.9.11.86	48.84.79.8	UDP	129	DDoS	Mozilla/5.0 (Windows NT 4.0) AppleWebKit/532.0 (KHTML, like Gecko) Chrome/13.0.882.0 Safari/532.0
1/9/2024 6:37	118.150.220.112	12.165.108.131	ICMP	7072	DDoS	Opera/9.75.(Windows NT 6.1; ber-DZ) Presto/2.9.185 Version/10.00
1/8/2024 12:59	202.172.147.63	159.63.7.146	ICMP	6495	Malware	Mozilla/5.0 (X11; Linux x86_64; rv:1.9.6.20) Gecko/8241-10-06 05:33:17 Firefox/3.6.13
1/6/2024 14:03	103.208.63.27	20.225.14.139	ICMP	6871	Brute Force	Mozilla/5.0 (X11; Linux i686) AppleWebKit/532.2 (KHTML, like Gecko) Chrome/19.0.803.0 Safari/532.2
1/2/2024 8:22	76.149.174.22	144.64.29.250	ICMP	7073	DDoS	Mozilla/5.0 (X11; Linux x86_64) AppleWebKit/532.0 (KHTML, like Gecko) Chrome/63.0.817.0 Safari/532.0
1/3/2024 0:33	207.65.139.241	140.181.43.52	ICMP	6577	DDoS	Mozilla/5.0 (iPad; CPU iPad OS 10_3_4 like Mac OS X) AppleWebKit/533.1 (KHTML, like Gecko) FxiOS/9.2r1520.0 Mobile/73M853 Safari/533.1
1/2/2024 2:04	126.11.217.85	172.194.156.63	ICMP	2963	DDoS	Mozilla/5.0 (Windows NT 5.01; nr-ZA; rv:1.9.2.20) Gecko/3559-07-08 04:29:13 Firefox/3.8
1/3/2024 20:24	63.148.8.31	98.42.184.209	ICMP	9290	Malware	Mozilla/5.0 (compatible; MSIE 8.0; Windows NT 6.1; Trident/5.1)
1/11/2024 16:15	65.183.118.34	152.176.190.201	ICMP	8083	SQL Injection	Mozilla/5.0 (Macintosh; Intel Mac OS X 10_9_4 rv:3.0; byn-ER) AppleWebKit/534.16.6 (KHTML, like Gecko) Version/4.0.4 Safari/534.16.6
1/10/2024 18:08	52.224.235.25	10.120.235.82	UDP	1105	Malware	Opera/8.33.(X11; Linux x86_64; th-TH) Presto/2.9.171 Version/11.00
1/2/2024 23:06	200.194.138.240	145.27.188.198	UDP	2443	Phishing	Mozilla/5.0 (compatible; MSIE 6.0; Windows NT 10.0; Trident/5.1)
1/8/2024 4:47	167.188.152.41	116.225.71.61	ICMP	6866	SQL Injection	Mozilla/5.0 (compatible; MSIE 8.0; Windows NT 6.1; Trident/4.0)
1/13/2024 18:43	61.144.108.128	187.102.42.45	TCP	4602	Phishing	Mozilla/5.0 (Windows 98; Win 9x 4.90) AppleWebKit/533.1 (KHTML, like Gecko) Chrome/45.0.826.0 Safari/533.1
1/7/2024 21:27	164.236.90.69	137.125.191.140	ICMP	5503	Phishing	Opera/9.15.(X11; Linux x86_64; nb-NO) Presto/2.9.173 Version/12.00
1/11/2024 3:55	193.235.50.205	40.149.189.160	TCP	8997	Brute Force	Mozilla/5.0 (compatible; MSIE 5.0; Windows NT 6.0; Trident/3.0)
1/2/2024 2:25	56.13.176.215	50.45.56.20	TCP	6083	DDoS	Mozilla/5.0 (compatible; MSIE 9.0; Windows NT 5.1; Trident/3.1)
1/2/2024 12:35	26.222.86.49	121.170.109.79	ICMP	4147	Malware	Opera/8.96.(Windows CE; mr-IN) Presto/2.9.188 Version/10.00
1/13/2024 8:36	130.134.140.44	43.144.216.102	UDP	8620	DDoS	Mozilla/5.0 (Windows 95) AppleWebKit/532.2 (KHTML, like Gecko) Chrome/51.0.887.0 Safari/532.2
1/10/2024 15:18	46.54.93.224	204.215.252.27	UDP	5001	DDoS	Mozilla/5.0 (iPhone; CPU iPhone OS 5_1_1 like Mac OS X) AppleWebKit/534.2 (KHTML, like Gecko) FxiOS/12.5m3255.0 Mobile/90V977 Safari/534.2
1/2/2024 11:20	21.222.66.193	50.199.65.184	ICMP	9689	Brute Force	Mozilla/5.0 (compatible; MSIE 8.0; Windows NT 6.0; Trident/3.0)
1/9/2024 10:11	214.173.64.236	188.33.105.50	TCP	5697	Brute Force	Opera/8.17.(X11; Linux i686; ru-UA) Presto/2.9.179 Version/11.00
1/6/2024 1:10	104.234.249.221	106.171.124.120	TCP	8765	Brute Force	Mozilla/5.0 (Macintosh; Intel Mac OS X 10_7_5; rv:1.9.6.20) Gecko/6709-07-12 15:47:05 Firefox/3.8
1/10/2024 0:55	64.172.134.160	28.13.175.186	UDP	8558	Malware	Mozilla/5.0 (iPod; U; CPU iPhone OS 3_1 like Mac OS X; he-IL) AppleWebKit/533.11.5 (KHTML, like Gecko) Version/3.0.5 Mobile/8B112 Safari/6533.11.5
1/12/2024 4:48	63.189.172.79	192.226.28.20	ICMP	8392	Phishing	Mozilla/5.0 (iPod; U; CPU iPhone OS 3_3 like Mac OS X; bo-CN) AppleWebKit/534.2.3 (KHTML, like Gecko) Version/3.0.5 Mobile/8B113 Safari/6534.2.3
1/3/2024 19:33	209.68.116.60	196.166.253.149	UDP	440	Phishing	Mozilla/5.0 (Windows NT 10.0) AppleWebKit/531.0 (KHTML, like Gecko) Chrome/59.0.867.0 Safari/531.0
1/12/2024 21:58	48.45.141.61	3.7.110.22	UDP	6392	Malware	Mozilla/5.0 (compatible; MSIE 8.0; Windows NT 5.2; Trident/3.1)
1/11/2024 1:05	207.75.193.50	80.168.201.54	TCP	6830	Phishing	Opera/9.82.(X11; Linux x86_64; sl-SI) Presto/2.9.186 Version/10.00
1/8/2024 18:24	213.239.96.120	153.65.5.123	UDP	9977	DDoS	Mozilla/5.0 (compatible; MSIE 5.0; Windows NT 5.2; Trident/5.0)
1/13/2024 19:02	87.34.31.185	146.148.98.47	ICMP	9115	Malware	Opera/9.15.(Windows NT 10.0; lo-LA) Presto/2.9.188 Version/10.00
1/9/2024 14:52	3.30.205.72	194.19.19.106	UDP	7422	SQL Injection	Opera/9.59.(Windows NT 5.1; ka-GE) Presto/2.9.182 Version/11.00
1/11/2024 22:40	53.213.119.162	201.109.91.58	UDP	9110	Malware	Mozilla/5.0 (compatible; MSIE 8.0; Windows 95; Trident/5.0)
1/13/2024 4:13	174.33.12.148	153.247.139.159	UDP	3312	SQL Injection	Mozilla/5.0 (Windows; U; Windows NT 4.0) AppleWebKit/532.21.5 (KHTML, like Gecko) Version/4.0 Safari/532.21.5
1/8/2024 2:57	106.80.192.211	44.167.108.38	TCP	2202	Phishing	Opera/8.79.(X11; Linux i686; mk-MK) Presto/2.9.173 Version/12.00
1/7/2024 10:09	43.78.111.54	11.1.217.68	UDP	2557	DDoS	Mozilla/5.0 (Macintosh; U; Intel Mac OS X 10_10_6 rv:4.0; mk-MK) AppleWebKit/534.17.2 (KHTML, like Gecko) Version/4.1 Safari/534.17.2
1/13/2024 23:41	219.110.187.47	200.227.175.131	TCP	1493	Phishing	Mozilla/5.0 (Macintosh; U; PPC Mac OS X 10_9_9 rv:6.0; ast-ES) AppleWebKit/533.41.7 (KHTML, like Gecko) Version/5.1 Safari/533.41.7
1/4/2024 13:38	101.224.37.176	117.29.53.79	UDP	1659	DDoS	Opera/9.44.(X11; Linux i686; oc-FR) Presto/2.9.166 Version/10.00
1/13/2024 7:53	197.38.73.75	7.107.235.105	ICMP	2538	Malware	Mozilla/5.0 (Macintosh; PPC Mac OS X 10_5_5 rv:6.0; mi-NZ) AppleWebKit/535.16.3 (KHTML, like Gecko) Version/5.1 Safari/535.16.3
1/8/2024 3:26	4.35.207.189	28.152.11.190	UDP	6601	Brute Force	Mozilla/5.0 (Macintosh; PPC Mac OS X 10_8_1) AppleWebKit/531.2 (KHTML, like Gecko) Chrome/63.0.862.0 Safari/531.2
1/6/2024 21:52	9.69.25.50	38.116.13.107	UDP	4288	Phishing	Opera/8.41.(X11; Linux x86_64; fo-FO) Presto/2.9.184 Version/11.00
1/5/2024 0:34	137.43.235.222	130.112.120.61	ICMP	255	Malware	Mozilla/5.0 (iPhone; CPU iPhone OS 9_3_5 like Mac OS X) AppleWebKit/533.1 (KHTML, like Gecko) CriOS/48.0.810.0 Mobile/33P109 Safari/533.1
1/11/2024 4:16	78.127.68.232	102.211.140.203	UDP	5105	DDoS	Mozilla/5.0 (Android 1.1; Mobile; rv:51.0) Gecko/51.0 Firefox/51.0
1/4/2024 4:08	100.241.249.180	196.239.202.179	TCP	9748	SQL Injection	Mozilla/5.0 (Macintosh; U; Intel Mac OS X 10_11_4; rv:1.9.5.20) Gecko/3594-10-22 04:33:09 Firefox/8.0
1/9/2024 8:21	139.245.8.10	93.80.106.227	ICMP	809	DDoS	Mozilla/5.0 (Windows NT 5.1) AppleWebKit/533.1 (KHTML, like Gecko) Chrome/58.0.868.0 Safari/533.1
1/6/2024 0:09	145.81.109.36	130.60.94.55	ICMP	1860	Phishing	Mozilla/5.0 (X11; Linux i686; rv:1.9.6.20) Gecko/6771-05-31 11:31:33 Firefox/3.8
1/3/2024 19:54	118.99.79.62	174.252.61.36	UDP	2457	SQL Injection	Mozilla/5.0 (Linux; Android 2.3) AppleWebKit/536.0 (KHTML, like Gecko) Chrome/25.0.815.0 Safari/536.0
1/4/2024 0:59	154.37.134.167	215.192.30.229	TCP	5315	Brute Force	Mozilla/5.0 (Windows; U; Windows NT 10.0) AppleWebKit/535.37.5 (KHTML, like Gecko) Version/4.0.4 Safari/535.37.5
1/1/2024 4:56	33.173.7.103	30.165.102.104	ICMP	2929	Phishing	Mozilla/5.0 (Windows; U; Windows 95) AppleWebKit/532.22.2 (KHTML, like Gecko) Version/4.0.3 Safari/532.22.2
1/2/2024 8:30	85.190.85.241	97.102.154.228	TCP	9270	Malware	Mozilla/5.0 (compatible; MSIE 7.0; Windows NT 5.0; Trident/5.0)
1/13/2024 19:19	99.194.211.242	129.1.158.194	ICMP	3259	Brute Force	Mozilla/5.0 (Windows 98; Win 9x 4.90; cs-CZ; rv:1.9.1.20) Gecko/8711-03-26 08:09:51 Firefox/3.8
1/1/2024 4:00	105.190.242.180	13.42.114.182	TCP	5780	DDoS	Mozilla/5.0 (Windows; U; Windows CE) AppleWebKit/533.18.6 (KHTML, like Gecko) Version/5.0.1 Safari/533.18.6
1/11/2024 23:46	12.125.8.248	210.239.98.189	ICMP	4942	SQL Injection	Mozilla/5.0 (Macintosh; Intel Mac OS X 10_12_0) AppleWebKit/533.1 (KHTML, like Gecko) Chrome/38.0.840.0 Safari/533.1
1/12/2024 0:01	178.166.26.96	169.192.92.75	UDP	84	Phishing	Opera/8.95.(Windows NT 6.1; tl-PH) Presto/2.9.167 Version/11.00
1/12/2024 16:50	54.139.69.51	195.161.138.117	ICMP	7274	Phishing	Mozilla/5.0 (Macintosh; U; PPC Mac OS X 10_12_1; rv:1.9.6.20) Gecko/6934-09-29 09:58:50 Firefox/3.6.19
1/12/2024 14:49	166.79.170.179	104.92.222.206	TCP	782	SQL Injection	Mozilla/5.0 (X11; Linux i686) AppleWebKit/536.0 (KHTML, like Gecko) Chrome/32.0.895.0 Safari/536.0
1/13/2024 4:20	116.71.100.96	208.59.246.84	UDP	7225	Malware	Opera/8.52.(X11; Linux i686; ast-ES) Presto/2.9.181 Version/12.00
1/4/2024 0:17	169.124.29.50	69.250.74.153	UDP	2576	SQL Injection	Mozilla/5.0 (X11; Linux x86_64; rv:1.9.7.20) Gecko/9315-11-12 12:39:56 Firefox/3.6.11
1/2/2024 2:10	109.89.108.193	210.81.191.154	ICMP	7007	SQL Injection	Mozilla/5.0 (Macintosh; U; Intel Mac OS X 10_6_0 rv:2.0; es-ES) AppleWebKit/535.34.7 (KHTML, like Gecko) Version/4.0 Safari/535.34.7
1/14/2024 1:47	197.194.248.212	188.1.158.37	ICMP	6019	DDoS	Mozilla/5.0 (compatible; MSIE 9.0; Windows 95; Trident/5.1)
1/3/2024 15:47	157.207.184.59	186.86.239.241	ICMP	1586	DDoS	Opera/8.88.(Windows NT 6.1; fur-IT) Presto/2.9.182 Version/12.00
1/10/2024 23:51	138.50.157.74	209.187.73.173	TCP	5098	SQL Injection	Opera/9.86.(X11; Linux i686; vi-VN) Presto/2.9.176 Version/11.00
1/14/2024 2:30	44.187.184.68	178.126.254.11	TCP	8862	SQL Injection	Mozilla/5.0 (X11; Linux x86_64) AppleWebKit/534.0 (KHTML, like Gecko) Chrome/43.0.875.0 Safari/534.0
1/13/2024 23:53	209.222.110.221	106.175.196.174	ICMP	6585	Phishing	Mozilla/5.0 (Macintosh; U; PPC Mac OS X 10_12_4 rv:3.0; gl-ES) AppleWebKit/535.8.1 (KHTML, like Gecko) Version/4.0.2 Safari/535.8.1
1/12/2024 23:19	85.35.195.201	97.213.247.186	ICMP	2691	Brute Force	Mozilla/5.0 (Macintosh; U; PPC Mac OS X 10_9_7 rv:3.0; nb-NO) AppleWebKit/533.5.4 (KHTML, like Gecko) Version/4.0.1 Safari/533.5.4
1/8/2024 5:26	143.208.137.28	115.37.37.0	TCP	6372	SQL Injection	Opera/9.32.(Windows NT 6.2; szl-PL) Presto/2.9.180 Version/12.00
1/1/2024 23:42	71.78.64.145	140.95.218.81	ICMP	1405	DDoS	Mozilla/5.0 (iPad; CPU iPad OS 9_3_5 like Mac OS X) AppleWebKit/531.0 (KHTML, like Gecko) FxiOS/14.6l2445.0 Mobile/08I815 Safari/531.0
1/9/2024 5:52	36.20.36.70	160.170.98.130	UDP	594	Phishing	Mozilla/5.0 (compatible; MSIE 9.0; Windows NT 5.0; Trident/4.0)
1/13/2024 4:24	208.184.195.169	119.147.245.183	ICMP	9238	DDoS	Mozilla/5.0 (Macintosh; U; Intel Mac OS X 10_11_4 rv:4.0; ik-CA) AppleWebKit/531.44.5 (KHTML, like Gecko) Version/5.0.2 Safari/531.44.5
1/9/2024 20:20	212.155.27.184	119.94.56.117	TCP	6281	Malware	Mozilla/5.0 (Macintosh; U; Intel Mac OS X 10_12_4 rv:6.0; nn-NO) AppleWebKit/532.38.5 (KHTML, like Gecko) Version/5.0.1 Safari/532.38.5
1/12/2024 4:17	178.99.229.96	194.104.124.253	ICMP	3105	Brute Force	Mozilla/5.0 (compatible; MSIE 9.0; Windows NT 5.0; Trident/5.1)
1/3/2024 0:25	118.42.97.213	133.61.250.36	UDP	8645	Brute Force	Mozilla/5.0 (compatible; MSIE 9.0; Windows 98; Trident/5.1)
1/12/2024 17:25	119.87.248.241	217.116.152.69	UDP	5871	Malware	Mozilla/5.0 (Android 4.4.3; Mobile; rv:27.0) Gecko/27.0 Firefox/27.0
1/9/2024 15:09	85.125.146.189	130.82.21.42	ICMP	220	Brute Force	Mozilla/5.0 (compatible; MSIE 7.0; Windows NT 6.0; Trident/3.1)
1/7/2024 0:35	160.194.147.248	91.234.196.217	ICMP	4275	DDoS	Mozilla/5.0 (Macintosh; U; Intel Mac OS X 10_9_3 rv:4.0; bhb-IN) AppleWebKit/534.20.4 (KHTML, like Gecko) Version/4.1 Safari/534.20.4
1/3/2024 21:11	128.98.183.220	35.255.84.105	UDP	9627	Malware	Opera/9.40.(Windows NT 4.0; gl-ES) Presto/2.9.190 Version/10.00
1/10/2024 10:57	82.73.206.20	96.67.81.1	UDP	4641	DDoS	Mozilla/5.0 (Android 4.0.4; Mobile; rv:58.0) Gecko/58.0 Firefox/58.0
1/7/2024 7:01	194.138.104.152	21.77.169.148	TCP	2810	SQL Injection	Mozilla/5.0 (iPod; U; CPU iPhone OS 3_2 like Mac OS X; eo-US) AppleWebKit/534.23.4 (KHTML, like Gecko) Version/4.0.5 Mobile/8B116 Safari/6534.23.4
1/8/2024 16:27	172.84.62.94	59.34.255.123	TCP	3619	SQL Injection	Mozilla/5.0 (Linux; Android 4.2) AppleWebKit/536.2 (KHTML, like Gecko) Chrome/40.0.885.0 Safari/536.2
1/11/2024 21:25	209.26.73.109	41.53.175.216	ICMP	7947	Phishing	Mozilla/5.0 (Windows NT 5.1) AppleWebKit/536.1 (KHTML, like Gecko) Chrome/53.0.876.0 Safari/536.1
1/10/2024 22:37	12.9.227.18	131.92.199.210	UDP	6600	DDoS	Mozilla/5.0 (Windows; U; Windows NT 6.1) AppleWebKit/534.26.5 (KHTML, like Gecko) Version/5.0.3 Safari/534.26.5
1/7/2024 11:07	209.176.171.65	22.215.255.255	UDP	5819	Malware	Mozilla/5.0 (iPod; U; CPU iPhone OS 3_0 like Mac OS X; gd-GB) AppleWebKit/533.2.5 (KHTML, like Gecko) Version/3.0.5 Mobile/8B112 Safari/6533.2.5
1/13/2024 8:02	112.1.136.177	77.252.177.169	TCP	2109	SQL Injection	Mozilla/5.0 (compatible; MSIE 7.0; Windows 95; Trident/3.0)
1/7/2024 22:01	198.254.117.13	138.110.245.204	UDP	4722	DDoS	Opera/9.93.(Windows 98; Win 9x 4.90; wa-BE) Presto/2.9.186 Version/12.00
1/13/2024 23:05	197.240.86.235	203.230.215.110	TCP	3535	Phishing	Mozilla/5.0 (Windows; U; Windows NT 6.0) AppleWebKit/534.31.1 (KHTML, like Gecko) Version/4.0.3 Safari/534.31.1
1/8/2024 4:40	48.179.110.16	159.70.108.149	TCP	8670	Brute Force	Mozilla/5.0 (X11; Linux i686) AppleWebKit/531.2 (KHTML, like Gecko) Chrome/45.0.882.0 Safari/531.2
1/11/2024 17:50	138.15.30.188	165.78.225.1	TCP	8252	DDoS	Mozilla/5.0 (iPod; U; CPU iPhone OS 4_0 like Mac OS X; cv-RU) AppleWebKit/534.41.1 (KHTML, like Gecko) Version/4.0.5 Mobile/8B111 Safari/6534.41.1
1/10/2024 4:25	184.69.54.251	168.84.163.118	TCP	9726	DDoS	Mozilla/5.0 (Macintosh; PPC Mac OS X 10_10_1) AppleWebKit/531.1 (KHTML, like Gecko) Chrome/45.0.813.0 Safari/531.1
1/2/2024 22:55	128.154.125.140	19.246.39.3	UDP	2899	Brute Force	Mozilla/5.0 (Macintosh; U; PPC Mac OS X 10_12_7) AppleWebKit/536.2 (KHTML, like Gecko) Chrome/17.0.841.0 Safari/536.2
1/9/2024 1:51	211.210.110.201	151.33.142.77	ICMP	5416	Phishing	Mozilla/5.0 (compatible; MSIE 6.0; Windows NT 5.01; Trident/3.1)
1/8/2024 16:16	182.159.222.251	211.146.117.9	TCP	2053	Malware	Mozilla/5.0 (Macintosh; U; PPC Mac OS X 10_9_2 rv:6.0; kk-KZ) AppleWebKit/533.7.4 (KHTML, like Gecko) Version/4.1 Safari/533.7.4
1/12/2024 0:32	51.216.48.155	210.120.58.17	ICMP	7701	DDoS	Mozilla/5.0 (Macintosh; U; PPC Mac OS X 10_8_2) AppleWebKit/532.0 (KHTML, like Gecko) Chrome/45.0.864.0 Safari/532.0
1/5/2024 0:54	33.31.52.42	152.110.174.228	ICMP	3114	Malware	Mozilla/5.0 (Windows 98; Win 9x 4.90; be-BY; rv:1.9.2.20) Gecko/5090-12-07 02:31:31 Firefox/14.0
1/5/2024 23:30	90.34.2.83	131.221.4.247	ICMP	9231	Brute Force	Mozilla/5.0 (iPhone; CPU iPhone OS 10_3_3 like Mac OS X) AppleWebKit/532.0 (KHTML, like Gecko) FxiOS/12.7r7828.0 Mobile/76U677 Safari/532.0
1/10/2024 18:40	96.91.195.93	139.106.103.239	UDP	409	Brute Force	Mozilla/5.0 (iPod; U; CPU iPhone OS 3_2 like Mac OS X; mg-MG) AppleWebKit/532.50.1 (KHTML, like Gecko) Version/3.0.5 Mobile/8B113 Safari/6532.50.1
1/14/2024 2:31	184.104.38.179	9.126.126.16	UDP	8257	Phishing	Mozilla/5.0 (Macintosh; U; Intel Mac OS X 10_6_6; rv:1.9.6.20) Gecko/3396-02-27 02:57:35 Firefox/3.6.12
1/6/2024 10:59	93.68.24.228	135.134.10.61	TCP	9356	Brute Force	Mozilla/5.0 (Android 4.2.2; Mobile; rv:32.0) Gecko/32.0 Firefox/32.0
1/9/2024 0:29	159.147.57.114	199.17.31.238	TCP	6905	Malware	Mozilla/5.0 (iPod; U; CPU iPhone OS 4_0 like Mac OS X; lg-UG) AppleWebKit/535.45.5 (KHTML, like Gecko) Version/3.0.5 Mobile/8B112 Safari/6535.45.5
1/6/2024 10:05	196.128.255.200	123.207.70.217	ICMP	7250	DDoS	Opera/8.90.(X11; Linux i686; fr-FR) Presto/2.9.162 Version/10.00
1/10/2024 2:54	84.38.83.211	164.65.112.12	UDP	7437	Malware	Mozilla/5.0 (iPhone; CPU iPhone OS 10_3_4 like Mac OS X) AppleWebKit/533.0 (KHTML, like Gecko) FxiOS/14.2t4657.0 Mobile/88M479 Safari/533.0
1/12/2024 0:03	115.238.173.179	201.75.72.75	TCP	195	Malware	Opera/9.22.(X11; Linux i686; pap-CW) Presto/2.9.165 Version/12.00
1/8/2024 20:25	196.14.87.15	60.29.127.155	UDP	3357	Phishing	Opera/9.44.(X11; Linux x86_64; nso-ZA) Presto/2.9.186 Version/10.00
1/1/2024 4:44	65.246.224.209	51.63.138.117	TCP	1813	Brute Force	Mozilla/5.0 (compatible; MSIE 5.0; Windows NT 10.0; Trident/5.0)
1/7/2024 5:07	219.194.36.145	110.18.166.99	ICMP	4611	SQL Injection	Opera/8.91.(X11; Linux x86_64; xh-ZA) Presto/2.9.179 Version/12.00
1/11/2024 12:03	164.223.128.110	177.37.141.66	ICMP	9765	Brute Force	Mozilla/5.0 (compatible; MSIE 8.0; Windows 98; Trident/5.0)
1/9/2024 7:59	29.71.33.235	195.230.251.80	UDP	8353	SQL Injection	Opera/8.12.(Windows NT 4.0; hne-IN) Presto/2.9.174 Version/11.00
1/9/2024 22:34	92.140.161.115	110.31.50.64	TCP	9785	Brute Force	Mozilla/5.0 (iPod; U; CPU iPhone OS 4_1 like Mac OS X; ka-GE) AppleWebKit/535.22.4 (KHTML, like Gecko) Version/4.0.5 Mobile/8B111 Safari/6535.22.4
1/9/2024 9:53	114.216.189.176	87.90.248.160	ICMP	6964	Brute Force	Mozilla/5.0 (iPod; U; CPU iPhone OS 3_3 like Mac OS X; kw-GB) AppleWebKit/532.36.1 (KHTML, like Gecko) Version/3.0.5 Mobile/8B115 Safari/6532.36.1
1/6/2024 20:39	69.112.55.93	136.104.24.186	TCP	2906	DDoS	Mozilla/5.0 (iPod; U; CPU iPhone OS 4_2 like Mac OS X; fy-DE) AppleWebKit/533.34.6 (KHTML, like Gecko) Version/3.0.5 Mobile/8B112 Safari/6533.34.6
1/7/2024 0:52	16.67.253.177	59.251.116.209	UDP	9502	Malware	Mozilla/5.0 (iPhone; CPU iPhone OS 10_3_3 like Mac OS X) AppleWebKit/536.2 (KHTML, like Gecko) FxiOS/12.5s5238.0 Mobile/54Z647 Safari/536.2
1/11/2024 7:13	186.142.73.77	131.253.145.25	UDP	4917	Brute Force	Mozilla/5.0 (iPad; CPU iPad OS 9_3_6 like Mac OS X) AppleWebKit/536.2 (KHTML, like Gecko) CriOS/37.0.844.0 Mobile/33O459 Safari/536.2
1/4/2024 2:26	35.78.115.90	190.52.111.226	UDP	850	Brute Force	Mozilla/5.0 (X11; Linux x86_64; rv:1.9.7.20) Gecko/9591-03-11 00:02:26 Firefox/10.0
1/13/2024 8:47	139.65.130.33	89.251.182.90	TCP	546	SQL Injection	Mozilla/5.0 (Windows; U; Windows NT 6.1) AppleWebKit/532.8.5 (KHTML, like Gecko) Version/4.1 Safari/532.8.5
1/12/2024 15:54	55.22.87.0	103.227.151.24	ICMP	8892	DDoS	Mozilla/5.0 (X11; Linux i686) AppleWebKit/533.2 (KHTML, like Gecko) Chrome/40.0.882.0 Safari/533.2
1/7/2024 11:39	89.59.165.105	208.193.10.243	ICMP	8475	Malware	Mozilla/5.0 (Linux; Android 2.2.1) AppleWebKit/535.2 (KHTML, like Gecko) Chrome/30.0.876.0 Safari/535.2
1/12/2024 1:15	38.199.10.215	88.90.201.19	UDP	9966	DDoS	Mozilla/5.0 (Windows; U; Windows NT 5.01) AppleWebKit/532.27.6 (KHTML, like Gecko) Version/5.0.3 Safari/532.27.6
1/4/2024 4:32	85.233.185.24	166.70.95.38	TCP	9760	Phishing	Opera/9.57.(Windows NT 5.2; id-ID) Presto/2.9.178 Version/10.00
1/12/2024 9:44	29.134.73.213	136.202.71.208	ICMP	8107	SQL Injection	Opera/9.32.(X11; Linux x86_64; iw-IL) Presto/2.9.165 Version/12.00
1/10/2024 15:27	221.58.157.23	4.95.25.26	TCP	8480	Brute Force	Mozilla/5.0 (iPad; CPU iPad OS 12_4_8 like Mac OS X) AppleWebKit/533.2 (KHTML, like Gecko) FxiOS/14.2i0392.0 Mobile/00Q493 Safari/533.2
1/12/2024 17:04	35.30.50.234	129.52.242.233	TCP	3442	SQL Injection	Mozilla/5.0 (Windows; U; Windows NT 6.0) AppleWebKit/535.26.3 (KHTML, like Gecko) Version/4.0 Safari/535.26.3
1/1/2024 10:19	154.119.187.122	189.153.96.115	ICMP	2026	SQL Injection	Opera/9.86.(Windows NT 10.0; ug-CN) Presto/2.9.162 Version/12.00
1/3/2024 22:29	155.22.234.236	85.102.63.234	UDP	5338	DDoS	Opera/9.79.(Windows NT 4.0; sk-SK) Presto/2.9.177 Version/11.00
1/11/2024 9:15	41.112.3.60	13.8.13.234	UDP	4684	Malware	Opera/9.54.(X11; Linux i686; ga-IE) Presto/2.9.184 Version/10.00
1/12/2024 5:51	134.46.137.28	32.240.203.239	TCP	447	SQL Injection	Opera/9.20.(Windows 95; cv-RU) Presto/2.9.179 Version/12.00
1/9/2024 4:22	185.151.29.30	146.91.127.6	UDP	3441	SQL Injection	Mozilla/5.0 (Windows NT 10.0) AppleWebKit/532.1 (KHTML, like Gecko) Chrome/49.0.840.0 Safari/532.1
1/7/2024 9:54	43.101.150.79	186.152.0.161	TCP	6276	DDoS	Mozilla/5.0 (X11; Linux i686; rv:1.9.7.20) Gecko/6835-12-22 00:39:12 Firefox/3.8
1/6/2024 0:41	126.28.77.214	163.29.12.103	UDP	1051	DDoS	Mozilla/5.0 (Android 4.3; Mobile; rv:61.0) Gecko/61.0 Firefox/61.0
1/11/2024 7:02	211.220.190.243	113.252.86.153	TCP	8088	DDoS	Mozilla/5.0 (iPod; U; CPU iPhone OS 4_0 like Mac OS X; he-IL) AppleWebKit/531.40.2 (KHTML, like Gecko) Version/3.0.5 Mobile/8B117 Safari/6531.40.2
1/7/2024 18:01	48.18.198.204	2.233.112.191	TCP	8019	Brute Force	Mozilla/5.0 (Macintosh; PPC Mac OS X 10_9_7 rv:3.0; yo-NG) AppleWebKit/535.12.1 (KHTML, like Gecko) Version/4.0.2 Safari/535.12.1
1/11/2024 1:28	19.136.235.177	4.137.67.225	UDP	7151	Brute Force	Mozilla/5.0 (Android 4.0.1; Mobile; rv:62.0) Gecko/62.0 Firefox/62.0
1/5/2024 19:04	82.229.41.242	141.244.72.232	UDP	7035	SQL Injection	Mozilla/5.0 (compatible; MSIE 8.0; Windows NT 5.01; Trident/4.0)
1/14/2024 0:34	74.118.55.156	102.187.174.248	TCP	8794	SQL Injection	Mozilla/5.0 (Macintosh; U; Intel Mac OS X 10_5_2) AppleWebKit/536.1 (KHTML, like Gecko) Chrome/44.0.864.0 Safari/536.1
1/1/2024 23:11	196.31.192.120	191.55.120.2	TCP	1319	DDoS	Mozilla/5.0 (Macintosh; U; Intel Mac OS X 10_12_6 rv:5.0; fil-PH) AppleWebKit/532.1.3 (KHTML, like Gecko) Version/5.1 Safari/532.1.3
1/2/2024 10:50	213.144.105.199	194.206.34.3	UDP	9560	Phishing	Mozilla/5.0 (iPod; U; CPU iPhone OS 3_3 like Mac OS X; iw-IL) AppleWebKit/532.8.5 (KHTML, like Gecko) Version/3.0.5 Mobile/8B111 Safari/6532.8.5
1/11/2024 8:44	169.69.174.41	101.241.87.91	UDP	2627	Brute Force	Mozilla/5.0 (Windows NT 5.2) AppleWebKit/536.0 (KHTML, like Gecko) Chrome/16.0.847.0 Safari/536.0
1/13/2024 9:28	202.9.151.221	28.218.248.174	UDP	6847	SQL Injection	Mozilla/5.0 (iPod; U; CPU iPhone OS 4_1 like Mac OS X; mn-MN) AppleWebKit/534.29.3 (KHTML, like Gecko) Version/4.0.5 Mobile/8B114 Safari/6534.29.3
1/4/2024 22:07	126.115.147.175	179.86.203.54	TCP	3606	SQL Injection	Mozilla/5.0 (Windows NT 5.2; ro-RO; rv:1.9.0.20) Gecko/4016-04-27 15:51:12 Firefox/3.8
1/10/2024 1:05	172.159.91.33	60.250.115.28	ICMP	4795	SQL Injection	Mozilla/5.0 (Windows 98) AppleWebKit/531.2 (KHTML, like Gecko) Chrome/44.0.832.0 Safari/531.2
1/12/2024 15:37	175.244.42.134	49.116.50.99	ICMP	1257	Brute Force	Mozilla/5.0 (iPod; U; CPU iPhone OS 3_1 like Mac OS X; ff-SN) AppleWebKit/533.12.6 (KHTML, like Gecko) Version/3.0.5 Mobile/8B119 Safari/6533.12.6
1/2/2024 3:07	89.202.185.168	10.2.188.242	TCP	3165	DDoS	Mozilla/5.0 (iPhone; CPU iPhone OS 10_3_3 like Mac OS X) AppleWebKit/531.1 (KHTML, like Gecko) CriOS/20.0.806.0 Mobile/01S576 Safari/531.1
1/6/2024 1:44	120.31.165.75	12.210.51.106	UDP	8672	Malware	Opera/8.20.(X11; Linux x86_64; ga-IE) Presto/2.9.165 Version/12.00
1/6/2024 5:29	143.138.123.83	217.106.216.166	TCP	9177	Malware	Mozilla/5.0 (iPod; U; CPU iPhone OS 4_1 like Mac OS X; de-CH) AppleWebKit/534.3.5 (KHTML, like Gecko) Version/4.0.5 Mobile/8B114 Safari/6534.3.5
1/8/2024 17:46	25.112.145.209	205.227.69.129	UDP	674	Phishing	Mozilla/5.0 (Macintosh; PPC Mac OS X 10_12_0) AppleWebKit/536.1 (KHTML, like Gecko) Chrome/37.0.878.0 Safari/536.1
1/1/2024 4:30	71.223.137.187	126.145.147.13	ICMP	9422	Phishing	Opera/8.69.(Windows NT 5.1; ik-CA) Presto/2.9.190 Version/11.00
1/14/2024 3:37	138.222.50.56	214.51.28.174	ICMP	8508	Brute Force	Mozilla/5.0 (Macintosh; U; PPC Mac OS X 10_11_1 rv:5.0; hy-AM) AppleWebKit/533.23.1 (KHTML, like Gecko) Version/5.1 Safari/533.23.1
1/2/2024 0:10	160.221.241.221	86.28.204.71	UDP	9698	Malware	Opera/8.90.(Windows NT 6.0; uk-UA) Presto/2.9.168 Version/10.00
1/2/2024 22:55	165.6.150.190	210.57.127.233	ICMP	5790	DDoS	Mozilla/5.0 (Windows CE) AppleWebKit/534.0 (KHTML, like Gecko) Chrome/56.0.864.0 Safari/534.0
1/7/2024 7:00	217.227.99.219	204.24.39.44	TCP	2338	Malware	Mozilla/5.0 (compatible; MSIE 7.0; Windows NT 6.0; Trident/3.1)
1/2/2024 15:38	140.58.179.94	138.103.58.143	TCP	2517	Phishing	Mozilla/5.0 (iPod; U; CPU iPhone OS 3_3 like Mac OS X; an-ES) AppleWebKit/535.42.3 (KHTML, like Gecko) Version/4.0.5 Mobile/8B113 Safari/6535.42.3
1/2/2024 9:11	50.62.133.148	18.218.112.238	ICMP	8451	SQL Injection	Opera/8.54.(Windows NT 5.1; ca-FR) Presto/2.9.176 Version/10.00
1/13/2024 16:20	33.85.234.147	12.60.23.77	TCP	7582	Brute Force	Opera/9.98.(X11; Linux x86_64; kw-GB) Presto/2.9.166 Version/11.00
1/5/2024 14:08	147.173.96.99	36.97.77.105	UDP	1116	SQL Injection	Mozilla/5.0 (iPod; U; CPU iPhone OS 4_3 like Mac OS X; nl-AW) AppleWebKit/534.35.5 (KHTML, like Gecko) Version/3.0.5 Mobile/8B115 Safari/6534.35.5
1/11/2024 12:00	150.62.253.146	17.156.192.110	TCP	7239	Phishing	Mozilla/5.0 (iPod; U; CPU iPhone OS 4_0 like Mac OS X; et-EE) AppleWebKit/535.23.4 (KHTML, like Gecko) Version/3.0.5 Mobile/8B113 Safari/6535.23.4
1/8/2024 7:36	20.167.150.109	61.81.100.184	TCP	342	Malware	Mozilla/5.0 (Windows; U; Windows NT 6.2) AppleWebKit/533.27.6 (KHTML, like Gecko) Version/5.1 Safari/533.27.6
1/14/2024 8:32	102.165.143.219	59.195.86.202	ICMP	2892	DDoS	Mozilla/5.0 (Android 2.2.2; Mobile; rv:21.0) Gecko/21.0 Firefox/21.0
1/5/2024 20:45	99.44.157.29	212.170.184.30	TCP	9155	Phishing	Mozilla/5.0 (Linux; Android 4.1.2) AppleWebKit/534.1 (KHTML, like Gecko) Chrome/34.0.802.0 Safari/534.1
1/3/2024 20:20	120.122.143.189	188.179.86.41	TCP	4010	Malware	Mozilla/5.0 (compatible; MSIE 8.0; Windows NT 5.2; Trident/4.0)
1/1/2024 8:40	6.83.123.247	123.16.3.74	ICMP	896	DDoS	Mozilla/5.0 (Linux; Android 5.0.2) AppleWebKit/534.1 (KHTML, like Gecko) Chrome/48.0.865.0 Safari/534.1
1/5/2024 22:07	176.107.231.165	172.114.135.51	UDP	9592	DDoS	Mozilla/5.0 (Windows; U; Windows NT 10.0) AppleWebKit/531.32.4 (KHTML, like Gecko) Version/4.0.1 Safari/531.32.4
1/5/2024 1:01	48.91.213.251	144.9.171.52	ICMP	4888	Brute Force	Mozilla/5.0 (compatible; MSIE 8.0; Windows NT 5.01; Trident/3.1)
1/10/2024 2:08	97.182.34.151	204.231.135.188	ICMP	9539	Phishing	Mozilla/5.0 (iPhone; CPU iPhone OS 12_4_8 like Mac OS X) AppleWebKit/531.1 (KHTML, like Gecko) CriOS/36.0.824.0 Mobile/23J410 Safari/531.1
1/1/2024 23:26	145.132.28.143	155.18.45.0	ICMP	7008	DDoS	Mozilla/5.0 (compatible; MSIE 6.0; Windows NT 5.01; Trident/3.1)
1/8/2024 18:35	184.44.221.115	96.87.92.74	TCP	4521	Malware	Opera/8.61.(X11; Linux x86_64; lg-UG) Presto/2.9.170 Version/11.00
1/8/2024 4:34	113.22.167.239	57.137.133.88	TCP	204	SQL Injection	Mozilla/5.0 (Android 4.0.4; Mobile; rv:24.0) Gecko/24.0 Firefox/24.0
1/4/2024 8:57	119.153.7.87	161.133.14.93	TCP	9903	Phishing	Mozilla/5.0 (Windows; U; Windows NT 6.2) AppleWebKit/532.22.7 (KHTML, like Gecko) Version/5.0.1 Safari/532.22.7
1/1/2024 14:11	168.222.99.89	8.206.26.66	TCP	216	DDoS	Mozilla/5.0 (compatible; MSIE 5.0; Windows NT 4.0; Trident/5.0)
1/9/2024 17:06	36.57.105.116	25.212.56.210	UDP	8237	Malware	Mozilla/5.0 (Windows NT 5.0; sc-IT; rv:1.9.1.20) Gecko/8933-10-14 17:16:26 Firefox/3.6.14
1/7/2024 5:41	50.136.115.27	57.11.140.115	ICMP	8154	Brute Force	Mozilla/5.0 (X11; Linux x86_64) AppleWebKit/534.0 (KHTML, like Gecko) Chrome/43.0.886.0 Safari/534.0
1/3/2024 12:21	157.183.197.203	118.72.173.176	TCP	7307	DDoS	Mozilla/5.0 (iPod; U; CPU iPhone OS 3_2 like Mac OS X; iw-IL) AppleWebKit/532.12.3 (KHTML, like Gecko) Version/3.0.5 Mobile/8B111 Safari/6532.12.3
1/3/2024 23:31	5.186.201.143	222.183.204.45	UDP	7661	Malware	Mozilla/5.0 (Macintosh; U; PPC Mac OS X 10_8_5 rv:5.0; niu-NZ) AppleWebKit/535.19.3 (KHTML, like Gecko) Version/5.1 Safari/535.19.3
1/5/2024 21:31	10.72.146.185	211.74.138.102	TCP	4494	DDoS	Mozilla/5.0 (Macintosh; U; PPC Mac OS X 10_6_1; rv:1.9.3.20) Gecko/7056-11-08 05:01:53 Firefox/3.8
1/13/2024 1:26	107.160.120.200	174.192.10.220	TCP	6558	Malware	Mozilla/5.0 (Windows; U; Windows NT 6.2) AppleWebKit/535.12.3 (KHTML, like Gecko) Version/4.0.2 Safari/535.12.3
1/5/2024 14:50	152.217.32.160	70.145.192.35	TCP	7990	Phishing	Opera/9.62.(X11; Linux x86_64; szl-PL) Presto/2.9.162 Version/12.00
1/13/2024 22:00	8.25.31.119	14.226.248.74	ICMP	2206	SQL Injection	Mozilla/5.0 (iPad; CPU iPad OS 9_3_6 like Mac OS X) AppleWebKit/533.0 (KHTML, like Gecko) CriOS/57.0.849.0 Mobile/47J195 Safari/533.0
1/4/2024 22:42	221.132.215.241	197.13.235.49	TCP	5551	Brute Force	Mozilla/5.0 (Macintosh; U; Intel Mac OS X 10_9_9) AppleWebKit/534.0 (KHTML, like Gecko) Chrome/29.0.821.0 Safari/534.0
1/2/2024 1:34	62.149.90.39	11.37.58.207	TCP	3704	DDoS	Mozilla/5.0 (Macintosh; Intel Mac OS X 10_12_1 rv:5.0; zh-TW) AppleWebKit/534.38.2 (KHTML, like Gecko) Version/4.0.4 Safari/534.38.2
1/6/2024 6:15	104.202.38.232	16.106.172.97	ICMP	9549	SQL Injection	Mozilla/5.0 (Macintosh; U; Intel Mac OS X 10_8_2 rv:3.0; kw-GB) AppleWebKit/532.38.6 (KHTML, like Gecko) Version/5.0.3 Safari/532.38.6
1/5/2024 15:27	198.106.247.52	123.251.166.79	TCP	2265	Phishing	Opera/8.57.(Windows NT 6.2; cmn-TW) Presto/2.9.176 Version/10.00
1/1/2024 11:51	34.106.88.254	74.251.46.20	TCP	4157	Malware	Mozilla/5.0 (Windows NT 5.0; ckb-IQ; rv:1.9.1.20) Gecko/9717-12-27 21:34:34 Firefox/3.6.4
1/1/2024 15:15	223.215.216.143	187.85.102.44	UDP	6008	SQL Injection	Mozilla/5.0 (Windows; U; Windows NT 5.01) AppleWebKit/531.26.2 (KHTML, like Gecko) Version/4.0.4 Safari/531.26.2
1/4/2024 9:08	209.193.202.207	77.97.142.95	ICMP	7986	Malware	Mozilla/5.0 (iPod; U; CPU iPhone OS 4_3 like Mac OS X; ta-IN) AppleWebKit/534.14.6 (KHTML, like Gecko) Version/4.0.5 Mobile/8B115 Safari/6534.14.6
1/4/2024 8:02	218.72.210.76	18.227.83.44	ICMP	2886	Phishing	Mozilla/5.0 (iPod; U; CPU iPhone OS 4_1 like Mac OS X; os-RU) AppleWebKit/533.26.1 (KHTML, like Gecko) Version/4.0.5 Mobile/8B118 Safari/6533.26.1
1/7/2024 17:30	128.125.163.31	139.18.171.139	UDP	8985	Malware	Opera/9.41.(Windows NT 4.0; lg-UG) Presto/2.9.178 Version/11.00
1/11/2024 6:07	160.172.120.23	117.17.75.124	TCP	2204	Phishing	Mozilla/5.0 (Macintosh; U; Intel Mac OS X 10_9_0 rv:2.0; nl-BE) AppleWebKit/531.34.7 (KHTML, like Gecko) Version/4.0 Safari/531.34.7
1/2/2024 19:32	188.228.152.70	102.126.81.13	TCP	739	SQL Injection	Mozilla/5.0 (compatible; MSIE 9.0; Windows NT 6.0; Trident/5.0)
1/9/2024 21:15	19.25.214.186	155.216.125.82	ICMP	3591	Brute Force	Opera/8.67.(X11; Linux i686; ku-TR) Presto/2.9.190 Version/12.00
1/1/2024 1:34	141.248.194.48	116.71.133.248	TCP	8011	Brute Force	Mozilla/5.0 (iPhone; CPU iPhone OS 10_3_3 like Mac OS X) AppleWebKit/535.1 (KHTML, like Gecko) FxiOS/14.2o6566.0 Mobile/38F573 Safari/535.1
1/9/2024 11:20	22.211.179.209	145.96.241.37	UDP	1186	Brute Force	Opera/9.98.(X11; Linux i686; sr-RS) Presto/2.9.175 Version/12.00
1/11/2024 2:11	192.147.159.105	74.105.143.130	TCP	475	Brute Force	Mozilla/5.0 (iPod; U; CPU iPhone OS 4_1 like Mac OS X; oc-FR) AppleWebKit/535.47.4 (KHTML, like Gecko) Version/3.0.5 Mobile/8B113 Safari/6535.47.4
1/2/2024 12:05	9.71.142.5	198.56.15.108	ICMP	6401	Phishing	Mozilla/5.0 (X11; Linux i686; rv:1.9.5.20) Gecko/8026-04-12 07:27:41 Firefox/3.6.13
1/13/2024 6:45	173.108.161.245	53.84.44.51	ICMP	4160	DDoS	Mozilla/5.0 (iPad; CPU iPad OS 14_2_1 like Mac OS X) AppleWebKit/531.1 (KHTML, like Gecko) FxiOS/9.4q3659.0 Mobile/05Q439 Safari/531.1
1/6/2024 3:06	191.253.163.125	125.245.122.142	ICMP	8052	Malware	Mozilla/5.0 (compatible; MSIE 5.0; Windows NT 10.0; Trident/5.1)
1/4/2024 20:54	203.100.202.132	9.130.214.29	ICMP	8963	Phishing	Mozilla/5.0 (compatible; MSIE 6.0; Windows NT 6.1; Trident/3.1)
1/1/2024 19:04	180.240.80.128	57.133.139.162	ICMP	1504	SQL Injection	Mozilla/5.0 (Macintosh; U; PPC Mac OS X 10_10_3; rv:1.9.6.20) Gecko/8518-03-01 23:57:03 Firefox/3.6.7
1/7/2024 21:34	85.133.196.38	173.246.54.226	ICMP	2332	Phishing	Mozilla/5.0 (Macintosh; U; PPC Mac OS X 10_6_0; rv:1.9.4.20) Gecko/6330-03-24 07:52:56 Firefox/6.0
1/4/2024 16:05	113.227.59.117	183.193.167.18	ICMP	3582	Malware	Mozilla/5.0 (Macintosh; PPC Mac OS X 10_6_3 rv:4.0; ur-PK) AppleWebKit/535.18.2 (KHTML, like Gecko) Version/5.0.4 Safari/535.18.2
1/11/2024 4:07	78.131.157.146	35.149.17.224	TCP	2661	DDoS	Mozilla/5.0 (Macintosh; U; Intel Mac OS X 10_9_3 rv:4.0; bn-BD) AppleWebKit/533.8.7 (KHTML, like Gecko) Version/4.0.5 Safari/533.8.7
1/4/2024 2:12	2.74.134.166	106.175.90.64	ICMP	3670	Phishing	Mozilla/5.0 (Macintosh; PPC Mac OS X 10_12_5) AppleWebKit/535.1 (KHTML, like Gecko) Chrome/29.0.890.0 Safari/535.1
1/11/2024 7:14	151.253.108.223	78.202.10.220	UDP	5964	Phishing	Mozilla/5.0 (compatible; MSIE 5.0; Windows 98; Win 9x 4.90; Trident/3.0)
1/5/2024 9:09	203.2.119.181	144.81.85.131	TCP	2239	Malware	Mozilla/5.0 (compatible; MSIE 9.0; Windows NT 10.0; Trident/4.1)
1/8/2024 19:52	65.237.77.32	54.193.65.20	ICMP	7552	Malware	Mozilla/5.0 (compatible; MSIE 7.0; Windows 98; Trident/4.0)
1/8/2024 2:26	20.125.108.61	204.204.225.189	UDP	965	Phishing	Mozilla/5.0 (X11; Linux i686; rv:1.9.6.20) Gecko/2336-05-31 00:31:48 Firefox/4.0
1/12/2024 5:26	138.44.73.210	114.145.175.110	ICMP	2993	Phishing	Mozilla/5.0 (iPad; CPU iPad OS 4_2_1 like Mac OS X) AppleWebKit/532.0 (KHTML, like Gecko) CriOS/22.0.848.0 Mobile/85W930 Safari/532.0
1/1/2024 15:05	202.34.204.147	169.234.50.110	UDP	2941	Phishing	Opera/9.38.(X11; Linux x86_64; yue-HK) Presto/2.9.179 Version/11.00
1/8/2024 0:21	16.175.116.11	86.168.55.240	TCP	9793	Brute Force	Opera/8.83.(Windows CE; mhr-RU) Presto/2.9.184 Version/12.00
1/13/2024 23:10	181.13.13.136	207.171.173.119	UDP	4936	Malware	Opera/9.86.(Windows NT 5.2; se-NO) Presto/2.9.170 Version/12.00
1/12/2024 8:23	185.80.146.226	155.41.110.175	TCP	2602	Phishing	Opera/8.51.(Windows 98; wae-CH) Presto/2.9.184 Version/11.00
1/1/2024 2:06	189.34.107.190	138.4.14.97	TCP	5544	Phishing	Mozilla/5.0 (X11; Linux i686) AppleWebKit/532.1 (KHTML, like Gecko) Chrome/24.0.862.0 Safari/532.1
1/4/2024 2:02	18.31.80.217	130.80.17.69	ICMP	6946	Phishing	Mozilla/5.0 (compatible; MSIE 8.0; Windows NT 10.0; Trident/4.0)
1/4/2024 22:13	165.9.31.221	27.242.105.72	ICMP	4150	SQL Injection	Opera/9.99.(Windows 98; ro-RO) Presto/2.9.161 Version/12.00
1/12/2024 20:50	38.13.150.96	223.63.224.209	TCP	2235	Phishing	Mozilla/5.0 (Macintosh; U; Intel Mac OS X 10_5_8 rv:5.0; ml-IN) AppleWebKit/535.13.7 (KHTML, like Gecko) Version/5.0.2 Safari/535.13.7
1/6/2024 17:05	111.124.169.209	206.218.71.41	ICMP	3060	Phishing	Mozilla/5.0 (compatible; MSIE 6.0; Windows 98; Trident/4.0)
1/11/2024 4:54	86.232.38.231	181.177.217.94	ICMP	7838	Malware	Mozilla/5.0 (compatible; MSIE 9.0; Windows NT 6.0; Trident/5.1)
1/7/2024 20:45	148.0.194.76	49.3.226.141	UDP	4328	Malware	Mozilla/5.0 (Linux; Android 5.0) AppleWebKit/535.0 (KHTML, like Gecko) Chrome/56.0.800.0 Safari/535.0
1/9/2024 19:33	139.205.90.61	113.1.81.88	ICMP	4090	Brute Force	Mozilla/5.0 (X11; Linux i686; rv:1.9.7.20) Gecko/5680-09-07 06:27:52 Firefox/9.0
1/13/2024 22:39	157.75.238.142	184.99.39.44	UDP	6309	Brute Force	Mozilla/5.0 (compatible; MSIE 8.0; Windows CE; Trident/3.1)
1/10/2024 7:45	140.221.169.223	83.134.209.125	ICMP	8924	SQL Injection	Mozilla/5.0 (Windows NT 10.0; tg-TJ; rv:1.9.0.20) Gecko/9567-05-03 11:15:00 Firefox/3.6.17
1/13/2024 20:39	62.96.34.170	171.127.81.250	TCP	7060	DDoS	Mozilla/5.0 (compatible; MSIE 7.0; Windows CE; Trident/4.0)
1/12/2024 23:38	205.169.52.149	128.8.137.61	ICMP	5266	Phishing	Mozilla/5.0 (Windows; U; Windows NT 5.2) AppleWebKit/532.19.5 (KHTML, like Gecko) Version/5.0 Safari/532.19.5
1/7/2024 17:08	201.16.210.1	37.174.93.59	TCP	3077	Phishing	Mozilla/5.0 (compatible; MSIE 7.0; Windows NT 6.0; Trident/4.0)
1/6/2024 15:26	189.164.249.95	166.196.138.135	UDP	8216	Brute Force	Mozilla/5.0 (Macintosh; Intel Mac OS X 10_6_8) AppleWebKit/533.0 (KHTML, like Gecko) Chrome/56.0.851.0 Safari/533.0
1/7/2024 1:56	109.43.217.222	211.13.19.161	TCP	8487	DDoS	Opera/8.75.(X11; Linux x86_64; crh-UA) Presto/2.9.172 Version/11.00
1/2/2024 18:43	211.74.31.203	132.64.66.105	ICMP	4762	SQL Injection	Mozilla/5.0 (Linux; Android 2.0.1) AppleWebKit/531.0 (KHTML, like Gecko) Chrome/47.0.830.0 Safari/531.0
1/3/2024 7:41	199.228.127.200	1.223.196.65	UDP	4522	Brute Force	Opera/8.73.(Windows 98; fo-FO) Presto/2.9.188 Version/11.00
1/5/2024 16:59	22.231.7.32	200.80.18.43	UDP	4771	Brute Force	Mozilla/5.0 (compatible; MSIE 7.0; Windows NT 10.0; Trident/5.0)
1/7/2024 9:48	43.178.4.212	178.169.201.100	UDP	796	Brute Force	Mozilla/5.0 (Windows NT 6.1; am-ET; rv:1.9.1.20) Gecko/2696-12-07 14:21:51 Firefox/12.0
1/7/2024 22:40	169.111.146.43	60.50.161.53	TCP	6537	Brute Force	Opera/8.45.(X11; Linux i686; hne-IN) Presto/2.9.190 Version/11.00
1/8/2024 11:35	114.246.101.157	57.252.173.47	ICMP	8856	Phishing	Mozilla/5.0 (compatible; MSIE 5.0; Windows NT 5.0; Trident/4.1)
1/12/2024 12:16	141.114.15.58	10.117.66.66	TCP	9777	SQL Injection	Opera/8.56.(Windows NT 6.1; yo-NG) Presto/2.9.166 Version/12.00
1/3/2024 2:36	21.82.19.138	157.165.78.192	TCP	3835	DDoS	Mozilla/5.0 (Macintosh; Intel Mac OS X 10_11_2 rv:6.0; mag-IN) AppleWebKit/534.20.7 (KHTML, like Gecko) Version/5.0.2 Safari/534.20.7
1/1/2024 6:00	37.38.0.114	175.71.124.253	UDP	4199	Malware	Opera/9.94.(X11; Linux x86_64; hsb-DE) Presto/2.9.189 Version/12.00
1/6/2024 9:20	140.78.157.193	113.71.51.254	ICMP	9567	SQL Injection	Mozilla/5.0 (compatible; MSIE 6.0; Windows NT 5.2; Trident/5.1)
1/7/2024 15:57	24.93.222.196	40.241.217.234	UDP	9141	Phishing	Mozilla/5.0 (Windows; U; Windows NT 10.0) AppleWebKit/533.2.2 (KHTML, like Gecko) Version/5.0.4 Safari/533.2.2
1/3/2024 14:01	141.11.204.108	203.71.96.221	UDP	3509	Phishing	Mozilla/5.0 (compatible; MSIE 9.0; Windows 98; Trident/5.0)
1/8/2024 4:19	160.250.79.79	41.74.41.69	TCP	4655	SQL Injection	Mozilla/5.0 (iPad; CPU iPad OS 9_3_5 like Mac OS X) AppleWebKit/532.0 (KHTML, like Gecko) CriOS/27.0.885.0 Mobile/95Z264 Safari/532.0
1/10/2024 11:54	44.16.12.115	200.186.83.54	TCP	9391	Phishing	Opera/9.90.(X11; Linux x86_64; ig-NG) Presto/2.9.175 Version/10.00
1/4/2024 11:56	30.240.211.229	198.15.127.122	UDP	549	Brute Force	Mozilla/5.0 (compatible; MSIE 8.0; Windows 95; Trident/3.0)
1/4/2024 4:43	75.52.136.122	192.93.12.109	TCP	9259	SQL Injection	Mozilla/5.0 (compatible; MSIE 6.0; Windows 98; Win 9x 4.90; Trident/5.0)
1/1/2024 18:26	104.143.58.94	22.164.56.85	ICMP	8726	DDoS	Mozilla/5.0 (compatible; MSIE 5.0; Windows NT 6.0; Trident/3.1)
1/1/2024 14:21	5.131.26.157	41.39.212.84	TCP	4808	DDoS	Opera/8.16.(X11; Linux i686; kn-IN) Presto/2.9.187 Version/12.00
1/2/2024 3:25	215.24.84.80	123.223.55.48	UDP	5333	Brute Force	Mozilla/5.0 (compatible; MSIE 9.0; Windows NT 5.1; Trident/5.0)
1/3/2024 23:50	215.213.165.123	51.226.20.6	UDP	4397	Malware	Mozilla/5.0 (compatible; MSIE 9.0; Windows CE; Trident/4.1)
1/5/2024 17:59	175.165.193.38	65.141.57.28	UDP	7388	Malware	Mozilla/5.0 (Android 6.0; Mobile; rv:29.0) Gecko/29.0 Firefox/29.0
1/8/2024 17:16	117.175.180.4	56.129.241.168	TCP	3098	SQL Injection	Mozilla/5.0 (Linux; Android 2.3.7) AppleWebKit/531.2 (KHTML, like Gecko) Chrome/40.0.882.0 Safari/531.2
1/6/2024 9:21	36.238.11.66	134.209.35.238	ICMP	3768	DDoS	Mozilla/5.0 (compatible; MSIE 8.0; Windows CE; Trident/4.1)
1/9/2024 2:54	82.111.180.72	100.229.178.215	UDP	1260	Brute Force	Opera/8.84.(X11; Linux i686; ti-ER) Presto/2.9.160 Version/12.00
1/5/2024 3:59	115.72.147.71	179.195.126.141	UDP	9012	SQL Injection	Mozilla/5.0 (iPad; CPU iPad OS 10_3_3 like Mac OS X) AppleWebKit/535.1 (KHTML, like Gecko) CriOS/43.0.844.0 Mobile/11D894 Safari/535.1
1/10/2024 2:02	136.89.182.179	35.188.62.56	ICMP	7601	Malware	Opera/8.55.(X11; Linux x86_64; ss-ZA) Presto/2.9.178 Version/11.00
1/13/2024 12:12	205.42.245.48	169.93.196.151	TCP	5550	Phishing	Opera/8.87.(Windows 98; Win 9x 4.90; as-IN) Presto/2.9.185 Version/11.00
1/2/2024 4:55	168.109.48.62	60.24.89.137	TCP	5090	Brute Force	Mozilla/5.0 (Linux; Android 2.3.7) AppleWebKit/534.2 (KHTML, like Gecko) Chrome/31.0.895.0 Safari/534.2
1/3/2024 12:00	18.60.116.26	122.162.140.113	ICMP	6790	SQL Injection	Mozilla/5.0 (Windows NT 6.0; sq-ML; rv:1.9.1.20) Gecko/6948-04-08 10:21:15 Firefox/3.8
1/11/2024 23:51	183.51.252.130	201.64.31.136	TCP	3202	Phishing	Mozilla/5.0 (Windows; U; Windows NT 5.2) AppleWebKit/533.17.1 (KHTML, like Gecko) Version/4.1 Safari/533.17.1
1/3/2024 15:30	167.187.67.172	185.154.181.130	UDP	3316	DDoS	Mozilla/5.0 (Linux; Android 4.4.1) AppleWebKit/534.0 (KHTML, like Gecko) Chrome/36.0.841.0 Safari/534.0
1/3/2024 22:49	56.238.116.239	84.136.54.235	ICMP	4296	Phishing	Opera/9.94.(X11; Linux i686; ve-ZA) Presto/2.9.171 Version/11.00
1/13/2024 2:07	2.224.90.0	20.31.205.156	ICMP	6067	Malware	Mozilla/5.0 (X11; Linux x86_64; rv:1.9.6.20) Gecko/9638-05-15 19:09:22 Firefox/3.6.10
1/1/2024 19:02	44.202.200.14	88.19.98.88	UDP	2909	Brute Force	Mozilla/5.0 (X11; Linux i686) AppleWebKit/533.2 (KHTML, like Gecko) Chrome/24.0.809.0 Safari/533.2
1/5/2024 19:58	124.162.5.117	108.95.213.124	TCP	9325	Malware	Mozilla/5.0 (Linux; Android 3.2.2) AppleWebKit/532.1 (KHTML, like Gecko) Chrome/38.0.814.0 Safari/532.1
1/5/2024 0:53	19.248.225.255	149.100.86.28	ICMP	4729	Phishing	Mozilla/5.0 (Macintosh; U; Intel Mac OS X 10_11_8) AppleWebKit/536.0 (KHTML, like Gecko) Chrome/30.0.845.0 Safari/536.0
1/4/2024 22:34	65.53.185.28	56.142.95.52	ICMP	5959	Brute Force	Mozilla/5.0 (iPhone; CPU iPhone OS 9_3_5 like Mac OS X) AppleWebKit/532.0 (KHTML, like Gecko) FxiOS/10.9g6337.0 Mobile/66G644 Safari/532.0
1/11/2024 22:27	161.10.141.152	154.126.55.217	UDP	7391	Malware	Mozilla/5.0 (Android 2.3.2; Mobile; rv:33.0) Gecko/33.0 Firefox/33.0
1/7/2024 5:28	220.96.249.130	174.188.167.178	ICMP	2603	Malware	Mozilla/5.0 (iPad; CPU iPad OS 7_1_2 like Mac OS X) AppleWebKit/533.2 (KHTML, like Gecko) FxiOS/17.5b7983.0 Mobile/13K271 Safari/533.2
1/13/2024 4:58	73.204.204.220	117.208.162.249	TCP	3161	Phishing	Mozilla/5.0 (Linux; Android 6.0.1) AppleWebKit/533.1 (KHTML, like Gecko) Chrome/13.0.814.0 Safari/533.1
1/1/2024 23:03	43.140.149.235	187.46.88.47	ICMP	682	Malware	Mozilla/5.0 (X11; Linux i686; rv:1.9.5.20) Gecko/7706-08-31 19:52:40 Firefox/3.8
1/1/2024 8:13	17.113.29.110	50.160.252.124	UDP	448	DDoS	Mozilla/5.0 (Macintosh; Intel Mac OS X 10_5_7 rv:6.0; is-IS) AppleWebKit/533.23.2 (KHTML, like Gecko) Version/4.1 Safari/533.23.2
1/5/2024 19:49	116.136.62.160	51.98.118.228	TCP	8491	Phishing	Mozilla/5.0 (Macintosh; U; PPC Mac OS X 10_5_1 rv:2.0; nn-NO) AppleWebKit/534.33.3 (KHTML, like Gecko) Version/5.1 Safari/534.33.3
1/13/2024 18:34	110.72.249.224	205.222.116.14	TCP	3181	Phishing	Mozilla/5.0 (Macintosh; U; PPC Mac OS X 10_6_0 rv:6.0; ce-RU) AppleWebKit/535.10.2 (KHTML, like Gecko) Version/4.0.2 Safari/535.10.2
1/5/2024 17:33	144.187.119.88	196.179.32.65	UDP	3909	DDoS	Mozilla/5.0 (Linux; Android 4.4.1) AppleWebKit/535.0 (KHTML, like Gecko) Chrome/42.0.820.0 Safari/535.0
1/6/2024 17:14	106.30.9.37	47.17.157.25	ICMP	9361	Malware	Opera/9.96.(Windows NT 5.0; ja-JP) Presto/2.9.184 Version/10.00
1/5/2024 19:37	198.229.165.119	215.114.248.172	ICMP	545	Phishing	Mozilla/5.0 (iPhone; CPU iPhone OS 6_1_6 like Mac OS X) AppleWebKit/536.2 (KHTML, like Gecko) CriOS/39.0.804.0 Mobile/39O140 Safari/536.2
1/10/2024 1:10	105.138.4.159	111.166.46.245	TCP	1918	Phishing	Mozilla/5.0 (iPod; U; CPU iPhone OS 3_0 like Mac OS X; fa-IR) AppleWebKit/532.1.5 (KHTML, like Gecko) Version/3.0.5 Mobile/8B116 Safari/6532.1.5
1/4/2024 10:52	134.102.162.126	43.150.17.72	ICMP	7461	Malware	Mozilla/5.0 (iPad; CPU iPad OS 10_3_3 like Mac OS X) AppleWebKit/534.1 (KHTML, like Gecko) FxiOS/12.0y7723.0 Mobile/46H170 Safari/534.1
1/9/2024 4:33	110.112.236.109	12.109.249.8	ICMP	9115	SQL Injection	Mozilla/5.0 (Windows; U; Windows 98; Win 9x 4.90) AppleWebKit/532.45.4 (KHTML, like Gecko) Version/4.0.2 Safari/532.45.4
1/9/2024 11:51	23.45.235.102	104.15.48.129	ICMP	8842	DDoS	Mozilla/5.0 (Windows; U; Windows NT 5.0) AppleWebKit/535.30.7 (KHTML, like Gecko) Version/4.0.3 Safari/535.30.7
1/13/2024 3:37	12.243.159.222	19.101.23.155	UDP	3921	Malware	Mozilla/5.0 (Macintosh; PPC Mac OS X 10_9_3; rv:1.9.2.20) Gecko/2697-07-16 09:10:50 Firefox/3.6.13
1/1/2024 11:34	137.248.223.114	168.239.123.184	TCP	5764	SQL Injection	Mozilla/5.0 (iPod; U; CPU iPhone OS 3_0 like Mac OS X; lzh-TW) AppleWebKit/535.3.2 (KHTML, like Gecko) Version/3.0.5 Mobile/8B113 Safari/6535.3.2
1/13/2024 11:32	181.60.151.181	53.15.210.15	ICMP	3580	SQL Injection	Mozilla/5.0 (Macintosh; Intel Mac OS X 10_7_3) AppleWebKit/534.0 (KHTML, like Gecko) Chrome/40.0.876.0 Safari/534.0
1/4/2024 12:07	17.34.36.244	109.111.126.237	TCP	6340	SQL Injection	Mozilla/5.0 (X11; Linux i686; rv:1.9.5.20) Gecko/9488-06-25 23:31:36 Firefox/3.8
1/10/2024 8:36	20.20.8.214	90.254.52.187	ICMP	4812	Malware	Mozilla/5.0 (Windows; U; Windows NT 6.2) AppleWebKit/533.21.3 (KHTML, like Gecko) Version/5.0.5 Safari/533.21.3
1/13/2024 20:18	183.220.239.46	124.25.201.103	ICMP	6881	Malware	Opera/8.77.(X11; Linux x86_64; tr-TR) Presto/2.9.182 Version/12.00
1/11/2024 19:40	110.160.197.114	19.47.206.35	ICMP	1268	DDoS	Mozilla/5.0 (iPhone; CPU iPhone OS 9_3_6 like Mac OS X) AppleWebKit/533.2 (KHTML, like Gecko) FxiOS/14.0u4788.0 Mobile/05T103 Safari/533.2
1/7/2024 12:34	26.31.43.103	56.158.92.129	UDP	90	Brute Force	Mozilla/5.0 (compatible; MSIE 8.0; Windows NT 5.2; Trident/3.0)
1/1/2024 0:27	62.189.237.6	74.106.175.171	ICMP	1412	Brute Force	Mozilla/5.0 (compatible; MSIE 6.0; Windows NT 6.0; Trident/3.1)
1/4/2024 20:50	206.245.67.140	212.153.64.109	ICMP	7593	DDoS	Mozilla/5.0 (Windows; U; Windows NT 5.0) AppleWebKit/534.36.7 (KHTML, like Gecko) Version/4.1 Safari/534.36.7
1/7/2024 5:42	199.80.176.128	198.103.19.101	ICMP	3992	Phishing	Opera/9.62.(Windows 98; Win 9x 4.90; tl-PH) Presto/2.9.184 Version/10.00
1/9/2024 15:35	66.116.137.32	25.153.249.183	TCP	4456	Malware	Opera/8.36.(X11; Linux x86_64; sw-TZ) Presto/2.9.178 Version/12.00
1/11/2024 16:40	84.23.45.164	174.168.247.215	ICMP	9966	Brute Force	Mozilla/5.0 (Windows 98) AppleWebKit/532.0 (KHTML, like Gecko) Chrome/53.0.819.0 Safari/532.0
1/7/2024 18:01	107.199.53.109	211.143.196.249	UDP	8261	Phishing	Mozilla/5.0 (compatible; MSIE 9.0; Windows NT 10.0; Trident/3.1)
1/9/2024 1:31	150.15.212.185	212.18.217.188	TCP	238	DDoS	Opera/9.54.(X11; Linux x86_64; niu-NZ) Presto/2.9.163 Version/11.00
1/2/2024 22:20	220.120.105.1	186.162.93.78	TCP	7215	Brute Force	Mozilla/5.0 (Windows NT 10.0) AppleWebKit/532.0 (KHTML, like Gecko) Chrome/46.0.889.0 Safari/532.0
1/7/2024 23:15	154.31.63.217	178.11.197.245	UDP	5453	Brute Force	Mozilla/5.0 (Linux; Android 4.0.1) AppleWebKit/531.2 (KHTML, like Gecko) Chrome/60.0.863.0 Safari/531.2
1/2/2024 4:02	154.245.178.22	114.106.202.100	ICMP	8103	Phishing	Mozilla/5.0 (Android 5.1.1; Mobile; rv:65.0) Gecko/65.0 Firefox/65.0
1/12/2024 12:28	218.134.63.68	195.96.210.235	ICMP	2715	Phishing	Mozilla/5.0 (Macintosh; Intel Mac OS X 10_10_2; rv:1.9.5.20) Gecko/4276-02-23 23:04:21 Firefox/5.0
1/7/2024 5:39	90.118.141.172	176.50.54.53	ICMP	8766	Brute Force	Mozilla/5.0 (Linux; Android 2.3.3) AppleWebKit/534.2 (KHTML, like Gecko) Chrome/26.0.872.0 Safari/534.2
1/6/2024 4:04	38.158.167.61	94.52.180.215	UDP	9717	DDoS	Mozilla/5.0 (Windows; U; Windows NT 6.2) AppleWebKit/531.9.6 (KHTML, like Gecko) Version/5.0 Safari/531.9.6
1/13/2024 19:54	93.112.68.149	215.85.141.187	TCP	9261	Brute Force	Opera/9.47.(X11; Linux i686; ky-KG) Presto/2.9.168 Version/12.00
1/10/2024 4:09	71.86.112.114	207.58.175.25	UDP	9801	DDoS	Mozilla/5.0 (iPod; U; CPU iPhone OS 4_0 like Mac OS X; aa-ER) AppleWebKit/531.46.6 (KHTML, like Gecko) Version/3.0.5 Mobile/8B111 Safari/6531.46.6
1/4/2024 14:27	128.221.102.246	217.37.5.82	ICMP	7674	Phishing	Mozilla/5.0 (Windows NT 5.2; yue-HK; rv:1.9.1.20) Gecko/4337-12-29 04:29:46 Firefox/8.0
1/14/2024 7:53	58.158.99.8	86.80.166.152	ICMP	7927	SQL Injection	Mozilla/5.0 (Android 2.2; Mobile; rv:5.0) Gecko/5.0 Firefox/5.0
1/7/2024 10:30	162.231.120.53	56.233.159.228	ICMP	8382	Brute Force	Mozilla/5.0 (Macintosh; Intel Mac OS X 10_5_4 rv:3.0; mni-IN) AppleWebKit/535.38.6 (KHTML, like Gecko) Version/5.0 Safari/535.38.6
1/14/2024 9:34	192.148.40.88	126.65.146.168	UDP	2607	Phishing	Mozilla/5.0 (X11; Linux i686) AppleWebKit/531.2 (KHTML, like Gecko) Chrome/61.0.891.0 Safari/531.2
1/3/2024 13:27	28.99.216.223	166.47.86.165	UDP	4304	DDoS	Mozilla/5.0 (compatible; MSIE 6.0; Windows NT 6.0; Trident/3.1)
1/1/2024 0:20	134.82.79.120	192.38.82.220	UDP	7528	SQL Injection	Mozilla/5.0 (X11; Linux x86_64) AppleWebKit/533.0 (KHTML, like Gecko) Chrome/13.0.826.0 Safari/533.0
1/9/2024 18:26	173.91.72.219	57.220.94.99	UDP	3946	SQL Injection	Mozilla/5.0 (Windows; U; Windows 98) AppleWebKit/534.32.4 (KHTML, like Gecko) Version/4.0.5 Safari/534.32.4
1/12/2024 19:17	145.184.119.31	3.43.192.43	ICMP	5799	Phishing	Mozilla/5.0 (iPhone; CPU iPhone OS 9_3_5 like Mac OS X) AppleWebKit/531.0 (KHTML, like Gecko) FxiOS/14.5s5707.0 Mobile/81F840 Safari/531.0
1/10/2024 8:40	107.60.21.103	202.107.101.33	ICMP	8523	Malware	Mozilla/5.0 (Macintosh; U; PPC Mac OS X 10_5_6 rv:6.0; ml-IN) AppleWebKit/534.21.4 (KHTML, like Gecko) Version/4.1 Safari/534.21.4
1/7/2024 9:48	221.218.49.74	77.210.231.74	TCP	4075	Malware	Opera/9.22.(Windows NT 6.1; bhb-IN) Presto/2.9.163 Version/10.00
1/3/2024 15:00	103.210.12.222	192.15.81.251	ICMP	5386	SQL Injection	Mozilla/5.0 (compatible; MSIE 9.0; Windows 95; Trident/3.0)
1/12/2024 8:59	165.48.19.178	86.120.115.102	ICMP	252	Brute Force	Mozilla/5.0 (Macintosh; PPC Mac OS X 10_12_4 rv:4.0; ro-RO) AppleWebKit/534.4.5 (KHTML, like Gecko) Version/4.0 Safari/534.4.5
1/10/2024 20:55	60.70.202.18	131.102.168.210	ICMP	7411	SQL Injection	Mozilla/5.0 (Macintosh; Intel Mac OS X 10_9_6 rv:4.0; tt-RU) AppleWebKit/531.30.5 (KHTML, like Gecko) Version/4.0 Safari/531.30.5
1/7/2024 13:27	178.221.226.11	48.89.151.62	UDP	8175	Brute Force	Mozilla/5.0 (iPad; CPU iPad OS 7_1_2 like Mac OS X) AppleWebKit/533.0 (KHTML, like Gecko) CriOS/33.0.802.0 Mobile/27K425 Safari/533.0
1/5/2024 22:23	181.150.182.186	97.100.135.2	TCP	1996	SQL Injection	Mozilla/5.0 (compatible; MSIE 8.0; Windows NT 5.2; Trident/4.1)
1/1/2024 13:08	192.55.198.170	164.73.89.10	ICMP	731	DDoS	Mozilla/5.0 (compatible; MSIE 8.0; Windows 98; Win 9x 4.90; Trident/3.0)
1/10/2024 3:17	188.227.91.243	28.245.11.222	TCP	9956	SQL Injection	Mozilla/5.0 (Linux; Android 2.2.3) AppleWebKit/534.1 (KHTML, like Gecko) Chrome/21.0.807.0 Safari/534.1
1/2/2024 11:21	180.153.167.122	70.188.99.193	UDP	2054	Malware	Mozilla/5.0 (Linux; Android 2.3.3) AppleWebKit/536.0 (KHTML, like Gecko) Chrome/16.0.884.0 Safari/536.0
1/10/2024 20:16	191.138.184.26	153.61.227.112	ICMP	5829	Phishing	Opera/8.46.(Windows 95; sid-ET) Presto/2.9.181 Version/11.00
1/13/2024 15:42	12.45.77.127	6.51.0.93	UDP	730	DDoS	Mozilla/5.0 (iPhone; CPU iPhone OS 5_1_1 like Mac OS X) AppleWebKit/535.1 (KHTML, like Gecko) FxiOS/17.0g9069.0 Mobile/16F864 Safari/535.1
1/6/2024 13:37	122.176.176.199	29.211.242.202	TCP	9425	Brute Force	Mozilla/5.0 (Linux; Android 3.1) AppleWebKit/533.1 (KHTML, like Gecko) Chrome/25.0.814.0 Safari/533.1
1/11/2024 16:37	11.229.183.121	140.114.65.97	ICMP	9939	DDoS	Mozilla/5.0 (Windows; U; Windows NT 6.0) AppleWebKit/532.28.7 (KHTML, like Gecko) Version/4.0.4 Safari/532.28.7
1/14/2024 5:44	204.116.90.196	96.222.8.196	ICMP	8479	SQL Injection	Opera/9.78.(Windows NT 5.1; ks-IN) Presto/2.9.180 Version/11.00
1/11/2024 14:56	110.14.66.230	220.117.235.217	UDP	2143	SQL Injection	Mozilla/5.0 (Windows NT 5.01) AppleWebKit/533.2 (KHTML, like Gecko) Chrome/63.0.875.0 Safari/533.2
1/2/2024 7:48	104.116.142.210	2.32.239.98	ICMP	7919	Phishing	Mozilla/5.0 (Macintosh; PPC Mac OS X 10_5_8 rv:2.0; lt-LT) AppleWebKit/531.31.4 (KHTML, like Gecko) Version/5.0 Safari/531.31.4
1/9/2024 14:14	202.183.113.86	11.98.243.194	ICMP	9741	DDoS	Mozilla/5.0 (Windows NT 5.01) AppleWebKit/536.2 (KHTML, like Gecko) Chrome/55.0.826.0 Safari/536.2
1/6/2024 2:05	169.103.9.7	112.145.226.210	ICMP	4507	SQL Injection	Mozilla/5.0 (Macintosh; U; Intel Mac OS X 10_8_4) AppleWebKit/534.2 (KHTML, like Gecko) Chrome/27.0.823.0 Safari/534.2
1/7/2024 22:52	220.4.139.149	172.228.142.30	TCP	9429	DDoS	Mozilla/5.0 (compatible; MSIE 5.0; Windows NT 6.0; Trident/5.1)
1/5/2024 3:45	21.165.156.199	61.225.227.231	UDP	1483	Malware	Mozilla/5.0 (iPod; U; CPU iPhone OS 3_1 like Mac OS X; ss-ZA) AppleWebKit/531.27.6 (KHTML, like Gecko) Version/3.0.5 Mobile/8B117 Safari/6531.27.6
1/7/2024 18:48	126.64.21.247	171.26.128.131	UDP	6391	DDoS	Mozilla/5.0 (Macintosh; PPC Mac OS X 10_5_7; rv:1.9.2.20) Gecko/5309-02-06 19:33:40 Firefox/12.0
1/12/2024 11:47	99.170.231.176	2.41.55.187	TCP	964	Brute Force	Opera/9.56.(Windows NT 10.0; sw-TZ) Presto/2.9.179 Version/10.00
1/2/2024 7:11	111.114.101.121	39.86.43.225	UDP	1482	Brute Force	Mozilla/5.0 (compatible; MSIE 5.0; Windows NT 5.2; Trident/5.0)
1/9/2024 21:07	108.99.122.204	195.159.199.81	UDP	7372	SQL Injection	Mozilla/5.0 (Macintosh; Intel Mac OS X 10_8_2) AppleWebKit/532.0 (KHTML, like Gecko) Chrome/49.0.802.0 Safari/532.0
1/1/2024 8:41	144.25.253.1	204.44.17.167	TCP	2514	Brute Force	Mozilla/5.0 (compatible; MSIE 8.0; Windows NT 4.0; Trident/3.0)
1/12/2024 2:02	61.149.170.212	76.224.112.131	ICMP	7217	DDoS	Mozilla/5.0 (Macintosh; PPC Mac OS X 10_6_4) AppleWebKit/534.2 (KHTML, like Gecko) Chrome/16.0.818.0 Safari/534.2
1/10/2024 9:14	92.139.114.83	215.195.173.212	UDP	8532	DDoS	Opera/9.50.(Windows NT 5.2; ti-ET) Presto/2.9.174 Version/10.00
1/7/2024 10:55	159.188.45.81	172.147.70.118	ICMP	6541	DDoS	Opera/9.76.(X11; Linux i686; ht-HT) Presto/2.9.180 Version/11.00
1/13/2024 14:14	11.88.135.81	61.234.1.231	ICMP	804	Phishing	Opera/9.66.(Windows 95; my-MM) Presto/2.9.190 Version/10.00
1/7/2024 17:10	21.98.201.71	178.108.75.218	ICMP	3269	SQL Injection	Mozilla/5.0 (X11; Linux x86_64) AppleWebKit/534.1 (KHTML, like Gecko) Chrome/35.0.840.0 Safari/534.1
1/5/2024 20:55	16.196.73.59	199.39.112.220	UDP	2280	Malware	Mozilla/5.0 (iPad; CPU iPad OS 5_1_1 like Mac OS X) AppleWebKit/535.2 (KHTML, like Gecko) CriOS/34.0.842.0 Mobile/01J362 Safari/535.2
1/13/2024 6:55	196.251.97.90	74.127.151.83	ICMP	312	SQL Injection	Mozilla/5.0 (Windows; U; Windows NT 10.0) AppleWebKit/531.19.3 (KHTML, like Gecko) Version/5.0 Safari/531.19.3
1/5/2024 3:01	184.41.20.49	199.25.62.52	UDP	5772	Phishing	Mozilla/5.0 (iPod; U; CPU iPhone OS 3_0 like Mac OS X; ln-CD) AppleWebKit/534.40.7 (KHTML, like Gecko) Version/3.0.5 Mobile/8B117 Safari/6534.40.7
1/2/2024 20:18	133.162.177.186	166.156.136.31	UDP	203	Malware	Mozilla/5.0 (compatible; MSIE 9.0; Windows NT 6.2; Trident/5.1)
1/1/2024 22:47	166.71.248.94	222.249.52.23	ICMP	7604	Brute Force	Mozilla/5.0 (compatible; MSIE 7.0; Windows NT 5.1; Trident/5.1)
1/10/2024 4:29	27.213.60.206	8.193.146.211	TCP	45	DDoS	Mozilla/5.0 (Macintosh; U; PPC Mac OS X 10_5_3 rv:6.0; unm-US) AppleWebKit/533.40.1 (KHTML, like Gecko) Version/5.0.4 Safari/533.40.1
1/3/2024 15:08	65.128.13.22	129.39.32.102	ICMP	2115	DDoS	Mozilla/5.0 (Windows; U; Windows NT 6.1) AppleWebKit/532.17.5 (KHTML, like Gecko) Version/5.0.3 Safari/532.17.5
1/14/2024 0:29	12.13.0.14	29.240.51.109	UDP	987	SQL Injection	Mozilla/5.0 (Macintosh; Intel Mac OS X 10_7_1 rv:5.0; pt-PT) AppleWebKit/534.46.7 (KHTML, like Gecko) Version/5.1 Safari/534.46.7
1/2/2024 11:05	8.234.227.95	137.173.180.66	ICMP	4475	Phishing	Mozilla/5.0 (Macintosh; U; Intel Mac OS X 10_11_4; rv:1.9.4.20) Gecko/2440-01-15 00:36:40 Firefox/3.6.12
1/12/2024 14:27	215.139.15.109	11.239.118.90	TCP	4609	Brute Force	Mozilla/5.0 (compatible; MSIE 9.0; Windows NT 6.1; Trident/3.1)
1/4/2024 0:50	19.242.252.84	111.43.148.164	UDP	450	SQL Injection	Mozilla/5.0 (iPod; U; CPU iPhone OS 4_3 like Mac OS X; gv-GB) AppleWebKit/533.16.2 (KHTML, like Gecko) Version/4.0.5 Mobile/8B118 Safari/6533.16.2
1/12/2024 0:56	31.72.95.40	220.225.249.85	UDP	6540	Malware	Mozilla/5.0 (iPad; CPU iPad OS 10_3_4 like Mac OS X) AppleWebKit/535.1 (KHTML, like Gecko) CriOS/45.0.808.0 Mobile/81B652 Safari/535.1
1/4/2024 7:16	203.175.209.101	202.100.154.36	ICMP	6143	DDoS	Mozilla/5.0 (Linux; Android 2.2.2) AppleWebKit/531.2 (KHTML, like Gecko) Chrome/24.0.869.0 Safari/531.2
1/1/2024 21:28	9.228.46.197	79.35.198.126	TCP	343	DDoS	Mozilla/5.0 (Macintosh; U; PPC Mac OS X 10_8_9; rv:1.9.6.20) Gecko/4879-10-23 09:25:02 Firefox/3.6.15
1/4/2024 13:05	205.210.55.67	44.230.4.83	UDP	5108	Malware	Mozilla/5.0 (compatible; MSIE 7.0; Windows 98; Win 9x 4.90; Trident/3.0)
1/12/2024 20:24	202.53.217.176	97.70.115.76	UDP	8202	SQL Injection	Mozilla/5.0 (compatible; MSIE 7.0; Windows NT 5.0; Trident/3.0)
1/9/2024 20:12	69.153.41.123	86.115.82.185	TCP	7321	DDoS	Mozilla/5.0 (X11; Linux i686; rv:1.9.7.20) Gecko/3977-04-03 22:39:16 Firefox/3.8
1/8/2024 1:00	140.21.246.85	53.176.15.236	UDP	3738	Malware	Mozilla/5.0 (Windows NT 5.1; nds-DE; rv:1.9.0.20) Gecko/9894-12-14 21:26:00 Firefox/4.0
1/4/2024 9:28	169.87.143.63	55.184.18.215	TCP	338	SQL Injection	Mozilla/5.0 (Macintosh; Intel Mac OS X 10_5_1; rv:1.9.3.20) Gecko/7932-10-27 14:59:54 Firefox/8.0
1/6/2024 5:21	219.82.13.66	20.58.147.165	ICMP	2390	Brute Force	Mozilla/5.0 (Macintosh; PPC Mac OS X 10_5_6 rv:3.0; ts-ZA) AppleWebKit/534.23.7 (KHTML, like Gecko) Version/4.1 Safari/534.23.7
1/1/2024 15:41	4.13.189.130	200.47.113.187	UDP	1764	Brute Force	Mozilla/5.0 (Android 5.0; Mobile; rv:62.0) Gecko/62.0 Firefox/62.0
1/1/2024 19:27	75.84.24.230	179.221.79.68	TCP	7538	Phishing	Mozilla/5.0 (compatible; MSIE 9.0; Windows NT 6.1; Trident/4.1)
1/3/2024 10:43	179.245.131.213	210.147.198.28	TCP	1875	Phishing	Opera/8.63.(X11; Linux i686; raj-IN) Presto/2.9.170 Version/11.00
1/10/2024 7:58	191.75.89.49	38.7.32.222	ICMP	177	Malware	Opera/9.37.(X11; Linux x86_64; uz-UZ) Presto/2.9.169 Version/12.00
1/12/2024 21:58	190.172.111.195	16.238.142.243	ICMP	6362	Brute Force	Opera/8.64.(X11; Linux i686; dv-MV) Presto/2.9.188 Version/12.00
1/12/2024 23:58	58.150.45.245	169.20.154.50	TCP	1450	DDoS	Mozilla/5.0 (iPad; CPU iPad OS 3_1_3 like Mac OS X) AppleWebKit/531.0 (KHTML, like Gecko) FxiOS/16.6e9428.0 Mobile/09D307 Safari/531.0
1/13/2024 3:56	205.55.124.129	90.191.66.125	UDP	6258	Malware	Opera/8.92.(Windows 98; Win 9x 4.90; vi-VN) Presto/2.9.166 Version/10.00
1/12/2024 21:56	170.230.50.36	25.114.251.250	UDP	8084	Phishing	Opera/8.58.(X11; Linux i686; nl-NL) Presto/2.9.187 Version/11.00
1/6/2024 22:47	112.200.236.152	71.218.34.18	UDP	528	DDoS	Opera/9.53.(X11; Linux x86_64; yo-NG) Presto/2.9.164 Version/10.00
1/13/2024 6:10	179.103.121.74	113.78.95.162	UDP	363	DDoS	Mozilla/5.0 (compatible; MSIE 9.0; Windows NT 5.1; Trident/4.0)
1/8/2024 16:35	213.80.115.185	10.104.189.223	ICMP	8420	SQL Injection	Mozilla/5.0 (compatible; MSIE 6.0; Windows NT 5.0; Trident/3.0)
1/9/2024 10:31	87.156.237.164	59.86.12.56	TCP	7041	Phishing	Mozilla/5.0 (Android 2.3.4; Mobile; rv:37.0) Gecko/37.0 Firefox/37.0
1/10/2024 18:22	10.87.235.185	32.94.84.224	ICMP	304	Brute Force	Mozilla/5.0 (Android 4.2; Mobile; rv:63.0) Gecko/63.0 Firefox/63.0
1/13/2024 4:19	9.175.135.87	64.165.148.73	UDP	5679	Brute Force	Mozilla/5.0 (X11; Linux i686) AppleWebKit/535.1 (KHTML, like Gecko) Chrome/31.0.883.0 Safari/535.1
1/1/2024 2:52	5.90.252.68	61.226.206.57	ICMP	2131	Brute Force	Mozilla/5.0 (compatible; MSIE 9.0; Windows 98; Trident/4.0)
1/4/2024 9:49	78.229.44.45	27.112.163.115	TCP	7189	DDoS	Mozilla/5.0 (X11; Linux i686) AppleWebKit/532.0 (KHTML, like Gecko) Chrome/35.0.883.0 Safari/532.0
1/2/2024 15:46	83.188.52.108	179.247.239.108	TCP	5823	Phishing	Opera/9.29.(X11; Linux i686; mag-IN) Presto/2.9.177 Version/10.00
1/4/2024 18:48	181.165.36.217	222.80.16.75	UDP	2624	Brute Force	Opera/8.42.(Windows NT 4.0; ar-QA) Presto/2.9.181 Version/10.00
1/6/2024 7:21	172.108.19.149	3.84.81.19	ICMP	3683	SQL Injection	Mozilla/5.0 (iPad; CPU iPad OS 7_1_2 like Mac OS X) AppleWebKit/534.2 (KHTML, like Gecko) FxiOS/18.4t2600.0 Mobile/07Z654 Safari/534.2
1/11/2024 6:32	214.75.72.214	187.114.38.160	ICMP	3741	Brute Force	Opera/9.84.(X11; Linux x86_64; pa-PK) Presto/2.9.162 Version/12.00
1/12/2024 22:51	189.144.89.58	182.26.108.231	TCP	2860	DDoS	Mozilla/5.0 (Macintosh; U; PPC Mac OS X 10_7_5) AppleWebKit/535.1 (KHTML, like Gecko) Chrome/20.0.810.0 Safari/535.1
1/12/2024 10:06	43.16.136.1	144.17.112.6	TCP	7606	Brute Force	Mozilla/5.0 (iPad; CPU iPad OS 6_1_6 like Mac OS X) AppleWebKit/533.2 (KHTML, like Gecko) FxiOS/12.6n6553.0 Mobile/58W580 Safari/533.2
1/4/2024 16:36	198.234.221.45	147.214.139.187	ICMP	913	DDoS	Mozilla/5.0 (Windows; U; Windows NT 5.01) AppleWebKit/535.26.7 (KHTML, like Gecko) Version/4.1 Safari/535.26.7
1/6/2024 2:43	124.230.27.45	43.172.87.145	TCP	7465	SQL Injection	Mozilla/5.0 (compatible; MSIE 8.0; Windows NT 6.2; Trident/4.0)
1/4/2024 8:09	11.157.190.136	72.52.88.201	UDP	6985	SQL Injection	Mozilla/5.0 (Windows 98; br-FR; rv:1.9.1.20) Gecko/6993-06-04 03:44:31 Firefox/3.6.5
1/7/2024 22:27	104.19.41.117	25.97.234.126	ICMP	1385	Phishing	Mozilla/5.0 (X11; Linux i686) AppleWebKit/531.1 (KHTML, like Gecko) Chrome/19.0.853.0 Safari/531.1
1/7/2024 7:25	165.104.71.197	5.101.117.31	TCP	6986	Phishing	Mozilla/5.0 (X11; Linux i686; rv:1.9.5.20) Gecko/5028-10-06 02:30:27 Firefox/6.0
1/6/2024 6:23	103.79.186.205	119.165.168.55	ICMP	5580	SQL Injection	Mozilla/5.0 (compatible; MSIE 7.0; Windows 98; Trident/4.0)
1/6/2024 7:35	179.150.165.212	205.97.48.246	TCP	7885	Malware	Mozilla/5.0 (Windows NT 5.1; pl-PL; rv:1.9.2.20) Gecko/2371-12-26 18:14:34 Firefox/3.8
1/11/2024 0:26	114.182.186.112	45.203.135.204	UDP	2270	Malware	Mozilla/5.0 (Macintosh; PPC Mac OS X 10_9_4; rv:1.9.3.20) Gecko/6776-01-07 19:41:54 Firefox/3.8
1/11/2024 9:48	87.239.97.142	12.102.193.148	TCP	973	DDoS	Mozilla/5.0 (compatible; MSIE 6.0; Windows NT 5.1; Trident/5.1)
1/10/2024 13:12	108.158.194.167	42.128.139.97	UDP	704	Brute Force	Mozilla/5.0 (compatible; MSIE 5.0; Windows NT 4.0; Trident/5.1)
1/10/2024 7:57	33.254.158.159	124.187.16.156	TCP	8507	Malware	Opera/8.14.(X11; Linux x86_64; sa-IN) Presto/2.9.174 Version/10.00
1/7/2024 12:35	122.177.99.59	3.215.38.103	UDP	9421	DDoS	Mozilla/5.0 (iPod; U; CPU iPhone OS 3_2 like Mac OS X; si-LK) AppleWebKit/535.23.2 (KHTML, like Gecko) Version/4.0.5 Mobile/8B117 Safari/6535.23.2
1/7/2024 6:40	219.163.147.204	83.148.140.93	TCP	9526	Phishing	Mozilla/5.0 (compatible; MSIE 6.0; Windows NT 6.0; Trident/5.0)
1/10/2024 14:08	106.75.179.189	80.86.83.31	UDP	3085	Brute Force	Mozilla/5.0 (Windows NT 4.0) AppleWebKit/531.0 (KHTML, like Gecko) Chrome/24.0.823.0 Safari/531.0
1/2/2024 23:58	155.250.138.189	171.51.176.53	UDP	4912	Phishing	Mozilla/5.0 (compatible; MSIE 7.0; Windows 98; Win 9x 4.90; Trident/4.0)
1/4/2024 16:34	7.144.180.110	146.106.98.19	ICMP	2005	SQL Injection	Mozilla/5.0 (compatible; MSIE 7.0; Windows NT 5.2; Trident/4.1)
1/11/2024 16:51	111.23.244.186	113.209.10.166	ICMP	7463	DDoS	Mozilla/5.0 (Macintosh; U; PPC Mac OS X 10_10_0 rv:5.0; tig-ER) AppleWebKit/533.26.1 (KHTML, like Gecko) Version/4.0.2 Safari/533.26.1
1/7/2024 20:35	29.166.114.132	106.160.59.103	UDP	3480	DDoS	Mozilla/5.0 (Macintosh; PPC Mac OS X 10_7_6 rv:5.0; as-IN) AppleWebKit/534.13.1 (KHTML, like Gecko) Version/4.1 Safari/534.13.1
1/10/2024 23:23	84.79.112.97	148.236.173.98	ICMP	7897	Brute Force	Mozilla/5.0 (iPhone; CPU iPhone OS 9_3_5 like Mac OS X) AppleWebKit/534.1 (KHTML, like Gecko) FxiOS/11.9f8868.0 Mobile/87C881 Safari/534.1
1/14/2024 7:03	79.17.181.117	106.42.146.58	UDP	7368	Phishing	Mozilla/5.0 (Macintosh; U; PPC Mac OS X 10_12_4; rv:1.9.5.20) Gecko/7329-01-14 11:13:31 Firefox/15.0
1/3/2024 16:07	76.201.54.191	155.138.57.166	UDP	3038	SQL Injection	Mozilla/5.0 (Macintosh; U; PPC Mac OS X 10_9_3 rv:6.0; sk-SK) AppleWebKit/533.43.6 (KHTML, like Gecko) Version/4.1 Safari/533.43.6
1/12/2024 6:27	10.130.137.147	9.171.14.19	UDP	6007	Brute Force	Mozilla/5.0 (compatible; MSIE 5.0; Windows CE; Trident/4.1)
1/4/2024 18:42	121.253.203.189	131.20.216.74	TCP	4211	Phishing	Mozilla/5.0 (compatible; MSIE 8.0; Windows NT 6.1; Trident/4.1)
1/5/2024 14:24	78.247.142.193	35.1.204.211	ICMP	5020	Brute Force	Mozilla/5.0 (iPhone; CPU iPhone OS 6_1_6 like Mac OS X) AppleWebKit/536.2 (KHTML, like Gecko) FxiOS/16.1r6959.0 Mobile/14O571 Safari/536.2
1/6/2024 4:58	27.128.175.241	12.116.81.51	ICMP	1334	DDoS	Mozilla/5.0 (Windows; U; Windows NT 5.1) AppleWebKit/532.27.7 (KHTML, like Gecko) Version/5.1 Safari/532.27.7
1/10/2024 22:48	155.209.216.59	223.34.66.39	UDP	5151	Brute Force	Mozilla/5.0 (Linux; Android 3.2.3) AppleWebKit/533.1 (KHTML, like Gecko) Chrome/35.0.811.0 Safari/533.1
1/8/2024 16:08	60.121.201.118	210.139.248.6	UDP	3039	SQL Injection	Mozilla/5.0 (iPad; CPU iPad OS 7_1_2 like Mac OS X) AppleWebKit/534.2 (KHTML, like Gecko) FxiOS/17.2a0203.0 Mobile/74K411 Safari/534.2
1/3/2024 21:26	126.104.64.190	156.20.157.184	TCP	287	Brute Force	Opera/9.50.(Windows NT 10.0; tig-ER) Presto/2.9.185 Version/12.00
1/9/2024 8:04	208.78.151.69	134.225.76.86	ICMP	1505	SQL Injection	Mozilla/5.0 (compatible; MSIE 5.0; Windows NT 6.2; Trident/4.1)
1/11/2024 4:53	114.254.249.226	16.242.82.5	UDP	4159	Malware	Mozilla/5.0 (Macintosh; U; PPC Mac OS X 10_10_9; rv:1.9.4.20) Gecko/5752-06-10 22:12:39 Firefox/3.6.3
1/8/2024 8:23	165.91.84.92	126.66.183.153	TCP	8595	DDoS	Mozilla/5.0 (compatible; MSIE 8.0; Windows NT 6.2; Trident/4.1)
1/12/2024 0:52	123.111.115.0	203.197.231.180	ICMP	8712	SQL Injection	Opera/9.26.(Windows NT 6.0; lij-IT) Presto/2.9.172 Version/11.00
1/8/2024 20:08	64.87.50.142	40.183.241.43	UDP	6985	DDoS	Mozilla/5.0 (iPod; U; CPU iPhone OS 3_0 like Mac OS X; gl-ES) AppleWebKit/535.28.1 (KHTML, like Gecko) Version/4.0.5 Mobile/8B114 Safari/6535.28.1
1/14/2024 8:12	60.151.32.20	6.27.87.234	TCP	3371	SQL Injection	Mozilla/5.0 (compatible; MSIE 9.0; Windows NT 4.0; Trident/4.1)
1/6/2024 13:07	21.111.28.154	68.155.6.225	UDP	753	SQL Injection	Mozilla/5.0 (iPod; U; CPU iPhone OS 3_3 like Mac OS X; ga-IE) AppleWebKit/535.18.7 (KHTML, like Gecko) Version/3.0.5 Mobile/8B119 Safari/6535.18.7
1/3/2024 3:38	51.56.137.220	192.126.21.125	UDP	1821	DDoS	Opera/8.22.(X11; Linux i686; tk-TM) Presto/2.9.162 Version/12.00
1/14/2024 2:46	53.23.91.88	130.69.78.36	TCP	6636	Brute Force	Opera/9.10.(X11; Linux x86_64; sq-AL) Presto/2.9.168 Version/11.00
1/1/2024 0:53	89.24.29.218	123.165.156.86	TCP	8376	SQL Injection	Mozilla/5.0 (iPhone; CPU iPhone OS 9_3_6 like Mac OS X) AppleWebKit/536.1 (KHTML, like Gecko) CriOS/39.0.884.0 Mobile/40M586 Safari/536.1
1/14/2024 11:43	132.147.169.242	53.209.11.204	ICMP	6239	Phishing	Mozilla/5.0 (Linux; Android 2.3.1) AppleWebKit/531.0 (KHTML, like Gecko) Chrome/38.0.855.0 Safari/531.0
1/4/2024 9:11	82.146.102.77	35.110.26.47	ICMP	5836	Phishing	Mozilla/5.0 (compatible; MSIE 6.0; Windows NT 5.01; Trident/5.0)
1/5/2024 10:32	95.113.184.55	175.246.47.177	UDP	7716	Brute Force	Mozilla/5.0 (compatible; MSIE 7.0; Windows NT 5.1; Trident/3.0)
1/11/2024 21:08	130.195.147.214	163.148.128.81	TCP	145	SQL Injection	Mozilla/5.0 (compatible; MSIE 6.0; Windows NT 4.0; Trident/3.1)
1/8/2024 14:45	172.141.86.209	88.230.112.225	ICMP	4617	SQL Injection	Mozilla/5.0 (compatible; MSIE 6.0; Windows NT 10.0; Trident/4.0)
1/3/2024 17:01	82.94.131.107	189.223.197.137	ICMP	8492	SQL Injection	Mozilla/5.0 (X11; Linux x86_64; rv:1.9.5.20) Gecko/6375-11-05 07:34:49 Firefox/3.6.2
1/8/2024 18:30	64.181.181.218	91.123.202.250	UDP	5062	Brute Force	Mozilla/5.0 (iPod; U; CPU iPhone OS 4_3 like Mac OS X; da-DK) AppleWebKit/531.49.1 (KHTML, like Gecko) Version/3.0.5 Mobile/8B113 Safari/6531.49.1
1/1/2024 19:15	111.219.1.50	122.236.118.225	TCP	9767	Phishing	Mozilla/5.0 (compatible; MSIE 6.0; Windows NT 6.2; Trident/3.1)
1/9/2024 8:33	196.39.75.139	66.213.98.68	UDP	4256	Phishing	Mozilla/5.0 (Macintosh; U; Intel Mac OS X 10_11_0 rv:4.0; id-ID) AppleWebKit/531.35.5 (KHTML, like Gecko) Version/5.0.3 Safari/531.35.5
1/3/2024 1:21	170.107.29.155	57.226.151.232	ICMP	6847	Phishing	Mozilla/5.0 (iPod; U; CPU iPhone OS 3_1 like Mac OS X; nb-NO) AppleWebKit/535.19.3 (KHTML, like Gecko) Version/4.0.5 Mobile/8B119 Safari/6535.19.3
1/2/2024 8:54	26.89.121.234	150.106.229.192	UDP	6829	Phishing	Mozilla/5.0 (compatible; MSIE 8.0; Windows NT 5.2; Trident/5.1)
1/1/2024 22:09	196.185.138.198	71.66.150.207	UDP	3102	Phishing	Mozilla/5.0 (compatible; MSIE 8.0; Windows NT 4.0; Trident/3.1)
1/6/2024 11:16	78.169.146.42	24.234.3.151	TCP	2102	SQL Injection	Mozilla/5.0 (iPod; U; CPU iPhone OS 4_3 like Mac OS X; sw-TZ) AppleWebKit/534.48.7 (KHTML, like Gecko) Version/4.0.5 Mobile/8B111 Safari/6534.48.7
1/10/2024 7:47	42.7.172.21	12.233.232.238	TCP	372	SQL Injection	Mozilla/5.0 (iPod; U; CPU iPhone OS 4_2 like Mac OS X; sc-IT) AppleWebKit/535.19.6 (KHTML, like Gecko) Version/4.0.5 Mobile/8B114 Safari/6535.19.6
1/1/2024 1:58	199.19.180.62	45.77.33.182	TCP	2545	Malware	Opera/9.71.(Windows NT 5.0; ayc-PE) Presto/2.9.185 Version/10.00
1/11/2024 20:40	33.29.218.80	43.154.231.80	UDP	6511	Malware	Mozilla/5.0 (Windows NT 5.1) AppleWebKit/532.2 (KHTML, like Gecko) Chrome/57.0.840.0 Safari/532.2
1/8/2024 1:37	50.223.223.60	214.158.64.15	UDP	7711	DDoS	Mozilla/5.0 (Windows NT 4.0) AppleWebKit/534.2 (KHTML, like Gecko) Chrome/43.0.836.0 Safari/534.2
1/6/2024 1:14	132.79.13.151	44.95.249.198	TCP	7059	Brute Force	Opera/8.15.(Windows NT 4.0; it-IT) Presto/2.9.174 Version/12.00
1/14/2024 2:24	173.186.177.234	203.52.203.174	UDP	6336	Malware	Mozilla/5.0 (Windows NT 4.0) AppleWebKit/535.0 (KHTML, like Gecko) Chrome/46.0.854.0 Safari/535.0
1/7/2024 21:32	13.30.150.147	181.108.235.29	ICMP	1424	Phishing	Opera/9.81.(X11; Linux i686; gez-ET) Presto/2.9.166 Version/11.00
1/12/2024 6:44	74.148.245.164	146.154.38.227	ICMP	951	Phishing	Opera/9.87.(Windows NT 5.2; as-IN) Presto/2.9.169 Version/10.00
1/1/2024 7:30	109.91.62.146	171.83.194.104	UDP	7622	DDoS	Opera/9.28.(X11; Linux i686; nhn-MX) Presto/2.9.161 Version/12.00
1/1/2024 22:59	149.136.158.84	192.73.219.75	UDP	4129	SQL Injection	Mozilla/5.0 (Windows NT 5.1; csb-PL; rv:1.9.1.20) Gecko/6222-01-05 22:31:24 Firefox/3.6.8
1/5/2024 6:27	85.92.173.211	163.113.7.65	ICMP	8215	SQL Injection	Mozilla/5.0 (compatible; MSIE 5.0; Windows NT 10.0; Trident/5.0)
1/9/2024 20:24	108.9.60.138	141.218.134.193	TCP	3151	Brute Force	Opera/9.60.(Windows NT 5.01; ia-FR) Presto/2.9.185 Version/12.00
1/5/2024 16:22	12.96.232.25	11.229.185.212	ICMP	7597	Malware	Mozilla/5.0 (iPhone; CPU iPhone OS 10_3_3 like Mac OS X) AppleWebKit/532.0 (KHTML, like Gecko) CriOS/54.0.891.0 Mobile/10Z513 Safari/532.0
1/2/2024 23:46	119.119.23.232	99.253.21.128	ICMP	7526	DDoS	Mozilla/5.0 (Windows; U; Windows NT 5.01) AppleWebKit/532.3.1 (KHTML, like Gecko) Version/5.0.4 Safari/532.3.1
1/10/2024 22:29	28.121.105.95	100.20.169.137	ICMP	2069	Phishing	Mozilla/5.0 (iPod; U; CPU iPhone OS 4_1 like Mac OS X; bn-BD) AppleWebKit/534.45.1 (KHTML, like Gecko) Version/3.0.5 Mobile/8B116 Safari/6534.45.1
1/1/2024 22:33	15.176.185.60	130.25.191.22	UDP	4329	Malware	Mozilla/5.0 (compatible; MSIE 9.0; Windows 98; Trident/5.0)
1/6/2024 13:08	157.21.197.205	160.178.172.249	TCP	1386	Malware	Mozilla/5.0 (Linux; Android 1.1) AppleWebKit/534.2 (KHTML, like Gecko) Chrome/26.0.838.0 Safari/534.2
1/10/2024 5:17	80.219.14.7	140.88.168.108	TCP	1848	Phishing	Opera/9.95.(X11; Linux i686; nds-DE) Presto/2.9.179 Version/11.00
1/6/2024 14:54	44.95.135.224	96.92.25.107	UDP	5306	Brute Force	Mozilla/5.0 (compatible; MSIE 7.0; Windows NT 5.2; Trident/4.0)
1/8/2024 19:11	179.121.85.184	10.28.35.81	UDP	7003	DDoS	Mozilla/5.0 (iPad; CPU iPad OS 14_2 like Mac OS X) AppleWebKit/532.2 (KHTML, like Gecko) CriOS/31.0.841.0 Mobile/19K529 Safari/532.2
1/9/2024 18:15	179.136.179.223	202.99.5.73	ICMP	1890	Brute Force	Mozilla/5.0 (iPod; U; CPU iPhone OS 3_0 like Mac OS X; sq-AL) AppleWebKit/532.32.1 (KHTML, like Gecko) Version/3.0.5 Mobile/8B116 Safari/6532.32.1
1/10/2024 19:05	168.35.217.13	27.1.230.42	TCP	8888	SQL Injection	Mozilla/5.0 (Macintosh; Intel Mac OS X 10_11_3 rv:5.0; pa-IN) AppleWebKit/533.12.6 (KHTML, like Gecko) Version/4.0.3 Safari/533.12.6
1/6/2024 12:14	136.119.180.8	94.1.138.0	TCP	7527	SQL Injection	Mozilla/5.0 (compatible; MSIE 6.0; Windows CE; Trident/5.1)
1/3/2024 14:29	145.76.200.212	77.195.100.66	TCP	4013	Phishing	Mozilla/5.0 (Macintosh; PPC Mac OS X 10_12_4 rv:5.0; ss-ZA) AppleWebKit/532.6.3 (KHTML, like Gecko) Version/4.0.2 Safari/532.6.3
1/14/2024 5:20	146.152.2.128	31.85.188.100	UDP	5718	Phishing	Opera/8.90.(X11; Linux i686; li-NL) Presto/2.9.172 Version/12.00
1/2/2024 8:23	5.163.217.30	105.57.237.90	UDP	1985	Brute Force	Mozilla/5.0 (compatible; MSIE 8.0; Windows NT 6.0; Trident/5.1)
1/9/2024 0:45	138.96.99.119	40.197.64.33	TCP	4991	Brute Force	Mozilla/5.0 (iPhone; CPU iPhone OS 5_1_1 like Mac OS X) AppleWebKit/536.1 (KHTML, like Gecko) FxiOS/17.7g9543.0 Mobile/30A615 Safari/536.1
1/3/2024 21:28	169.1.106.46	87.36.184.214	ICMP	8046	Phishing	Mozilla/5.0 (Windows; U; Windows NT 5.2) AppleWebKit/531.26.6 (KHTML, like Gecko) Version/4.1 Safari/531.26.6
1/4/2024 5:21	171.241.117.92	130.121.115.24	TCP	3210	SQL Injection	Opera/9.71.(Windows NT 5.01; lzh-TW) Presto/2.9.172 Version/10.00
1/11/2024 5:32	105.28.239.29	13.222.248.88	ICMP	4174	SQL Injection	Mozilla/5.0 (X11; Linux x86_64; rv:1.9.5.20) Gecko/5695-08-04 14:48:46 Firefox/14.0
1/8/2024 8:18	104.20.117.38	18.212.109.68	TCP	3495	Malware	Mozilla/5.0 (X11; Linux i686) AppleWebKit/536.0 (KHTML, like Gecko) Chrome/36.0.808.0 Safari/536.0
1/2/2024 17:50	163.181.16.41	94.30.138.83	ICMP	6278	Brute Force	Opera/9.64.(Windows NT 5.1; ml-IN) Presto/2.9.169 Version/11.00
1/1/2024 11:52	64.12.247.219	182.189.166.105	UDP	5494	SQL Injection	Mozilla/5.0 (Android 4.2; Mobile; rv:30.0) Gecko/30.0 Firefox/30.0
1/6/2024 8:42	171.181.119.143	82.65.73.134	TCP	6758	Brute Force	Mozilla/5.0 (Windows; U; Windows CE) AppleWebKit/532.43.1 (KHTML, like Gecko) Version/4.0.2 Safari/532.43.1
1/11/2024 4:52	172.113.64.55	51.194.27.154	ICMP	1909	SQL Injection	Mozilla/5.0 (X11; Linux i686; rv:1.9.6.20) Gecko/9153-05-20 16:11:10 Firefox/3.8
1/11/2024 3:11	184.82.130.229	32.60.158.193	UDP	4796	Phishing	Opera/9.94.(Windows CE; gez-ER) Presto/2.9.174 Version/10.00
1/8/2024 15:04	21.88.226.11	51.231.138.124	UDP	316	SQL Injection	Mozilla/5.0 (Macintosh; PPC Mac OS X 10_12_9 rv:3.0; bhb-IN) AppleWebKit/534.10.7 (KHTML, like Gecko) Version/4.0 Safari/534.10.7
1/10/2024 15:19	146.214.163.188	15.69.64.123	UDP	8529	Brute Force	Mozilla/5.0 (compatible; MSIE 6.0; Windows NT 10.0; Trident/5.1)
1/10/2024 17:34	57.230.73.173	39.232.42.120	TCP	2346	Phishing	Mozilla/5.0 (compatible; MSIE 8.0; Windows NT 5.0; Trident/3.1)
1/11/2024 15:13	17.113.198.130	211.173.217.116	TCP	1257	Malware	Mozilla/5.0 (compatible; MSIE 6.0; Windows NT 6.2; Trident/5.1)
1/10/2024 10:13	140.244.55.134	50.23.171.74	TCP	4733	DDoS	Mozilla/5.0 (Macintosh; Intel Mac OS X 10_9_5 rv:3.0; nhn-MX) AppleWebKit/533.23.5 (KHTML, like Gecko) Version/4.0.5 Safari/533.23.5
1/14/2024 9:51	164.182.55.183	219.209.172.242	TCP	4656	Phishing	Mozilla/5.0 (iPad; CPU iPad OS 14_2_1 like Mac OS X) AppleWebKit/531.2 (KHTML, like Gecko) FxiOS/18.7o3929.0 Mobile/07R877 Safari/531.2
1/9/2024 1:43	58.141.67.252	103.122.234.27	UDP	3149	DDoS	Mozilla/5.0 (Macintosh; U; PPC Mac OS X 10_5_4 rv:6.0; fy-NL) AppleWebKit/533.50.5 (KHTML, like Gecko) Version/4.0.3 Safari/533.50.5
1/6/2024 20:33	151.41.198.19	40.120.35.210	ICMP	3804	SQL Injection	Mozilla/5.0 (compatible; MSIE 6.0; Windows NT 6.0; Trident/3.1)
1/13/2024 15:13	106.43.166.144	152.240.143.57	ICMP	2343	Malware	Opera/8.17.(X11; Linux i686; or-IN) Presto/2.9.178 Version/12.00
1/12/2024 20:17	211.142.26.33	168.16.76.83	TCP	2336	SQL Injection	Mozilla/5.0 (compatible; MSIE 6.0; Windows NT 5.1; Trident/4.0)
1/10/2024 21:10	9.132.171.196	149.178.140.92	UDP	4010	Malware	Mozilla/5.0 (X11; Linux i686) AppleWebKit/536.2 (KHTML, like Gecko) Chrome/52.0.802.0 Safari/536.2
1/7/2024 9:37	21.241.59.175	24.8.37.26	UDP	8918	DDoS	Mozilla/5.0 (X11; Linux i686; rv:1.9.7.20) Gecko/3701-11-20 14:45:22 Firefox/3.6.1
1/9/2024 7:56	15.67.158.73	144.153.5.109	TCP	3748	Phishing	Mozilla/5.0 (compatible; MSIE 9.0; Windows NT 5.1; Trident/5.0)
1/4/2024 20:44	219.121.46.217	5.158.185.39	TCP	2691	Brute Force	Mozilla/5.0 (Windows NT 6.0) AppleWebKit/536.1 (KHTML, like Gecko) Chrome/47.0.838.0 Safari/536.1
1/14/2024 12:39	215.149.3.126	78.207.120.145	UDP	5014	Malware	Opera/8.47.(X11; Linux x86_64; ca-ES) Presto/2.9.173 Version/11.00
1/8/2024 15:10	59.65.33.202	213.226.149.131	TCP	936	SQL Injection	Mozilla/5.0 (Windows NT 5.1) AppleWebKit/532.2 (KHTML, like Gecko) Chrome/29.0.807.0 Safari/532.2
1/3/2024 22:50	29.234.227.14	76.217.10.55	UDP	3663	Brute Force	Mozilla/5.0 (Macintosh; Intel Mac OS X 10_11_5 rv:3.0; om-ET) AppleWebKit/535.14.6 (KHTML, like Gecko) Version/5.0 Safari/535.14.6
1/11/2024 21:10	136.155.104.220	163.46.241.226	TCP	6815	Phishing	Mozilla/5.0 (Macintosh; Intel Mac OS X 10_8_4 rv:2.0; ko-KR) AppleWebKit/534.43.1 (KHTML, like Gecko) Version/5.0.1 Safari/534.43.1
1/5/2024 9:35	109.85.8.84	187.150.1.110	ICMP	1026	Brute Force	Mozilla/5.0 (compatible; MSIE 7.0; Windows NT 5.2; Trident/4.0)
1/1/2024 22:03	163.145.162.202	92.180.34.95	UDP	1075	Brute Force	Opera/9.64.(X11; Linux i686; mn-MN) Presto/2.9.176 Version/11.00
1/5/2024 5:01	13.136.95.46	203.3.30.105	TCP	1584	Malware	Mozilla/5.0 (iPod; U; CPU iPhone OS 3_1 like Mac OS X; wa-BE) AppleWebKit/535.23.2 (KHTML, like Gecko) Version/4.0.5 Mobile/8B115 Safari/6535.23.2
1/5/2024 7:59	181.133.252.69	76.149.187.142	ICMP	4479	Brute Force	Mozilla/5.0 (Macintosh; U; Intel Mac OS X 10_10_1 rv:2.0; ps-AF) AppleWebKit/535.31.4 (KHTML, like Gecko) Version/4.0.3 Safari/535.31.4
1/10/2024 21:31	86.0.97.165	134.66.44.228	UDP	2264	Brute Force	Mozilla/5.0 (iPod; U; CPU iPhone OS 3_3 like Mac OS X; en-SG) AppleWebKit/533.5.6 (KHTML, like Gecko) Version/4.0.5 Mobile/8B113 Safari/6533.5.6
1/4/2024 8:02	174.246.108.108	24.32.146.233	ICMP	1688	Phishing	Mozilla/5.0 (iPad; CPU iPad OS 10_3_4 like Mac OS X) AppleWebKit/532.0 (KHTML, like Gecko) FxiOS/16.7d0602.0 Mobile/42B147 Safari/532.0
1/2/2024 1:21	216.4.223.86	83.6.150.167	ICMP	9045	DDoS	Mozilla/5.0 (Windows NT 5.01; tig-ER; rv:1.9.2.20) Gecko/6964-03-08 14:49:55 Firefox/3.8
1/8/2024 22:30	118.122.84.147	70.89.232.199	TCP	5772	SQL Injection	Opera/9.93.(Windows NT 6.0; tr-CY) Presto/2.9.182 Version/10.00
1/7/2024 1:02	142.1.246.84	50.217.144.39	TCP	4937	SQL Injection	Mozilla/5.0 (Android 7.0; Mobile; rv:22.0) Gecko/22.0 Firefox/22.0
1/3/2024 11:37	44.235.91.109	134.231.5.100	UDP	5867	SQL Injection	Mozilla/5.0 (compatible; MSIE 6.0; Windows CE; Trident/3.0)
1/12/2024 19:03	192.149.79.17	77.106.202.218	TCP	8975	Phishing	Mozilla/5.0 (Macintosh; Intel Mac OS X 10_8_8) AppleWebKit/533.2 (KHTML, like Gecko) Chrome/17.0.872.0 Safari/533.2
1/7/2024 16:26	63.199.190.64	31.52.111.93	TCP	9725	Malware	Mozilla/5.0 (Windows NT 5.0) AppleWebKit/533.0 (KHTML, like Gecko) Chrome/55.0.876.0 Safari/533.0
1/9/2024 10:10	208.233.47.222	123.79.32.211	ICMP	4471	Brute Force	Mozilla/5.0 (compatible; MSIE 6.0; Windows NT 4.0; Trident/4.0)
1/12/2024 17:12	86.21.189.173	117.176.172.191	ICMP	6873	Malware	Mozilla/5.0 (compatible; MSIE 8.0; Windows NT 10.0; Trident/3.1)
1/3/2024 17:55	160.238.200.7	143.68.227.234	TCP	3752	DDoS	Mozilla/5.0 (Windows 95) AppleWebKit/531.1 (KHTML, like Gecko) Chrome/20.0.823.0 Safari/531.1
1/6/2024 6:40	72.125.163.30	29.14.44.72	UDP	142	SQL Injection	Opera/8.93.(Windows NT 10.0; te-IN) Presto/2.9.162 Version/11.00
1/9/2024 1:45	110.245.254.7	213.161.23.39	UDP	7972	SQL Injection	Mozilla/5.0 (iPod; U; CPU iPhone OS 4_2 like Mac OS X; wa-BE) AppleWebKit/532.44.2 (KHTML, like Gecko) Version/4.0.5 Mobile/8B111 Safari/6532.44.2
1/14/2024 1:26	33.100.172.21	80.12.94.192	ICMP	6359	DDoS	Mozilla/5.0 (X11; Linux x86_64) AppleWebKit/533.2 (KHTML, like Gecko) Chrome/44.0.809.0 Safari/533.2
1/5/2024 20:48	89.89.212.211	178.163.74.203	TCP	2711	Brute Force	Mozilla/5.0 (Windows NT 5.2; si-LK; rv:1.9.0.20) Gecko/9706-05-08 16:38:45 Firefox/3.8
1/10/2024 11:26	201.235.133.11	134.163.220.236	TCP	3616	DDoS	Mozilla/5.0 (Android 2.2.3; Mobile; rv:16.0) Gecko/16.0 Firefox/16.0
1/1/2024 0:22	193.156.163.125	135.79.38.97	ICMP	953	DDoS	Mozilla/5.0 (Macintosh; U; Intel Mac OS X 10_11_0 rv:5.0; te-IN) AppleWebKit/533.28.4 (KHTML, like Gecko) Version/5.0.3 Safari/533.28.4
1/5/2024 15:41	82.63.251.193	119.253.227.217	ICMP	6267	Malware	Mozilla/5.0 (X11; Linux x86_64; rv:1.9.7.20) Gecko/4203-06-20 08:50:17 Firefox/6.0
1/8/2024 6:47	184.43.233.24	68.58.30.245	ICMP	5132	DDoS	Mozilla/5.0 (compatible; MSIE 9.0; Windows NT 5.1; Trident/5.1)
1/6/2024 21:21	169.81.70.56	109.117.241.241	TCP	2015	SQL Injection	Opera/8.50.(X11; Linux i686; brx-IN) Presto/2.9.181 Version/12.00
1/14/2024 8:57	91.194.34.76	44.107.36.103	TCP	7789	SQL Injection	Opera/8.25.(Windows 98; om-KE) Presto/2.9.168 Version/10.00
1/5/2024 18:42	79.151.161.45	134.115.135.228	TCP	3777	DDoS	Mozilla/5.0 (compatible; MSIE 8.0; Windows NT 6.2; Trident/4.1)
1/11/2024 12:57	194.173.254.112	74.226.133.195	TCP	3863	Brute Force	Mozilla/5.0 (Android 7.0; Mobile; rv:26.0) Gecko/26.0 Firefox/26.0
1/1/2024 18:19	78.99.48.63	42.180.166.126	TCP	1974	Malware	Opera/8.10.(X11; Linux i686; vi-VN) Presto/2.9.164 Version/11.00
1/4/2024 20:13	61.242.191.154	222.94.69.101	UDP	1464	SQL Injection	Mozilla/5.0 (Windows NT 6.2) AppleWebKit/536.0 (KHTML, like Gecko) Chrome/45.0.881.0 Safari/536.0
1/7/2024 13:46	105.43.31.52	125.188.114.107	UDP	3817	Brute Force	Mozilla/5.0 (Linux; Android 3.2) AppleWebKit/532.2 (KHTML, like Gecko) Chrome/47.0.825.0 Safari/532.2
1/6/2024 10:26	196.108.130.213	153.210.72.124	TCP	9377	Brute Force	Mozilla/5.0 (Macintosh; Intel Mac OS X 10_10_0) AppleWebKit/531.1 (KHTML, like Gecko) Chrome/25.0.878.0 Safari/531.1
1/10/2024 21:34	169.144.119.41	156.45.147.165	UDP	610	Malware	Mozilla/5.0 (Macintosh; Intel Mac OS X 10_11_2; rv:1.9.6.20) Gecko/7659-10-14 23:14:40 Firefox/9.0
1/2/2024 22:20	91.56.176.30	168.138.39.129	TCP	2338	DDoS	Mozilla/5.0 (iPhone; CPU iPhone OS 14_2_1 like Mac OS X) AppleWebKit/534.2 (KHTML, like Gecko) FxiOS/13.1u7029.0 Mobile/74C130 Safari/534.2
1/4/2024 1:02	126.21.21.16	95.110.238.200	TCP	948	DDoS	Opera/9.14.(Windows 98; fil-PH) Presto/2.9.164 Version/10.00
1/4/2024 5:34	74.177.3.41	152.61.206.245	TCP	5444	SQL Injection	Mozilla/5.0 (Windows NT 10.0) AppleWebKit/532.1 (KHTML, like Gecko) Chrome/13.0.846.0 Safari/532.1
1/13/2024 1:05	8.139.1.221	154.34.57.202	UDP	3731	DDoS	Mozilla/5.0 (iPad; CPU iPad OS 12_4_8 like Mac OS X) AppleWebKit/532.2 (KHTML, like Gecko) FxiOS/16.8u3270.0 Mobile/45C187 Safari/532.2
1/4/2024 6:56	75.171.125.48	173.56.212.8	ICMP	8246	SQL Injection	Mozilla/5.0 (Macintosh; PPC Mac OS X 10_11_1 rv:5.0; or-IN) AppleWebKit/532.27.7 (KHTML, like Gecko) Version/4.0.1 Safari/532.27.7
1/9/2024 21:44	55.190.126.122	13.195.104.158	UDP	9716	Phishing	Mozilla/5.0 (Macintosh; Intel Mac OS X 10_7_9) AppleWebKit/532.2 (KHTML, like Gecko) Chrome/23.0.800.0 Safari/532.2
1/12/2024 8:40	181.86.108.4	203.203.184.147	ICMP	6044	DDoS	Mozilla/5.0 (iPod; U; CPU iPhone OS 4_0 like Mac OS X; eu-FR) AppleWebKit/531.45.1 (KHTML, like Gecko) Version/3.0.5 Mobile/8B112 Safari/6531.45.1
1/9/2024 12:43	61.38.15.56	190.186.44.201	TCP	7193	Brute Force	Opera/8.41.(X11; Linux x86_64; nds-DE) Presto/2.9.188 Version/10.00
1/12/2024 2:38	191.99.119.78	26.223.134.121	ICMP	5017	Malware	Opera/9.42.(Windows NT 10.0; doi-IN) Presto/2.9.162 Version/10.00
1/10/2024 14:26	122.216.239.176	8.183.197.235	TCP	4856	DDoS	Mozilla/5.0 (iPhone; CPU iPhone OS 9_3_6 like Mac OS X) AppleWebKit/534.2 (KHTML, like Gecko) CriOS/18.0.878.0 Mobile/15Q720 Safari/534.2
1/13/2024 16:11	100.139.81.14	32.15.121.254	TCP	3298	Malware	Mozilla/5.0 (X11; Linux x86_64) AppleWebKit/533.2 (KHTML, like Gecko) Chrome/37.0.876.0 Safari/533.2
1/10/2024 6:53	136.16.136.223	12.241.118.106	UDP	7087	Brute Force	Mozilla/5.0 (iPod; U; CPU iPhone OS 4_0 like Mac OS X; the-NP) AppleWebKit/531.48.2 (KHTML, like Gecko) Version/4.0.5 Mobile/8B111 Safari/6531.48.2
1/6/2024 15:34	96.225.86.17	18.198.120.219	ICMP	4724	SQL Injection	Opera/8.66.(X11; Linux i686; crh-UA) Presto/2.9.183 Version/10.00
1/4/2024 19:35	121.224.244.149	72.73.138.42	ICMP	1492	SQL Injection	Opera/8.62.(X11; Linux i686; tt-RU) Presto/2.9.183 Version/10.00
1/9/2024 8:55	162.57.53.216	136.149.158.81	ICMP	8349	SQL Injection	Mozilla/5.0 (X11; Linux i686) AppleWebKit/532.2 (KHTML, like Gecko) Chrome/19.0.840.0 Safari/532.2
1/12/2024 12:33	27.8.80.167	154.176.27.16	UDP	4769	Brute Force	Mozilla/5.0 (X11; Linux x86_64) AppleWebKit/534.2 (KHTML, like Gecko) Chrome/36.0.858.0 Safari/534.2
1/12/2024 3:00	17.25.242.231	6.174.82.138	TCP	7310	DDoS	Mozilla/5.0 (compatible; MSIE 9.0; Windows 98; Win 9x 4.90; Trident/3.1)
1/11/2024 16:51	89.218.159.247	80.76.61.120	TCP	8090	SQL Injection	Mozilla/5.0 (X11; Linux i686) AppleWebKit/531.1 (KHTML, like Gecko) Chrome/54.0.866.0 Safari/531.1
1/5/2024 7:57	38.21.105.247	7.98.150.36	TCP	63	Brute Force	Opera/9.21.(X11; Linux i686; km-KH) Presto/2.9.186 Version/10.00
1/3/2024 9:19	178.242.243.150	174.113.87.173	TCP	7543	Phishing	Mozilla/5.0 (Android 3.0; Mobile; rv:22.0) Gecko/22.0 Firefox/22.0
1/6/2024 20:51	110.21.20.71	131.175.142.230	UDP	5063	DDoS	Opera/8.34.(Windows NT 10.0; be-BY) Presto/2.9.171 Version/11.00
1/1/2024 8:07	74.44.241.172	79.107.45.53	TCP	4583	Brute Force	Mozilla/5.0 (Macintosh; U; PPC Mac OS X 10_5_6 rv:2.0; ar-EH) AppleWebKit/533.44.2 (KHTML, like Gecko) Version/5.1 Safari/533.44.2
1/14/2024 9:00	67.166.2.214	164.193.232.114	UDP	2845	SQL Injection	Mozilla/5.0 (Windows NT 4.0; gd-GB; rv:1.9.2.20) Gecko/7371-04-06 02:44:02 Firefox/8.0
1/11/2024 9:28	84.21.60.50	170.97.197.134	TCP	914	DDoS	Mozilla/5.0 (Macintosh; PPC Mac OS X 10_12_8) AppleWebKit/533.2 (KHTML, like Gecko) Chrome/48.0.885.0 Safari/533.2
1/2/2024 23:08	80.187.148.77	88.11.2.206	ICMP	7157	Phishing	Mozilla/5.0 (Windows NT 6.1) AppleWebKit/536.0 (KHTML, like Gecko) Chrome/62.0.822.0 Safari/536.0
1/1/2024 3:12	55.149.215.131	211.171.117.156	TCP	7646	Malware	Opera/8.92.(Windows 98; Win 9x 4.90; bem-ZM) Presto/2.9.187 Version/11.00
1/14/2024 10:42	170.155.206.10	98.184.22.48	TCP	2951	Malware	Mozilla/5.0 (Linux; Android 3.2.2) AppleWebKit/532.2 (KHTML, like Gecko) Chrome/54.0.853.0 Safari/532.2
1/8/2024 20:26	79.88.80.220	49.144.149.206	UDP	707	Phishing	Mozilla/5.0 (iPod; U; CPU iPhone OS 3_0 like Mac OS X; so-DJ) AppleWebKit/531.20.4 (KHTML, like Gecko) Version/3.0.5 Mobile/8B116 Safari/6531.20.4
1/3/2024 6:27	97.205.222.109	150.254.74.198	TCP	518	SQL Injection	Mozilla/5.0 (iPod; U; CPU iPhone OS 3_1 like Mac OS X; be-BY) AppleWebKit/533.43.4 (KHTML, like Gecko) Version/3.0.5 Mobile/8B114 Safari/6533.43.4
1/13/2024 20:37	80.166.82.46	61.136.85.42	UDP	3880	DDoS	Opera/8.25.(X11; Linux i686; lo-LA) Presto/2.9.181 Version/11.00
1/8/2024 7:07	19.131.15.53	3.160.18.244	TCP	6424	Phishing	Mozilla/5.0 (Macintosh; U; PPC Mac OS X 10_11_0) AppleWebKit/533.1 (KHTML, like Gecko) Chrome/35.0.808.0 Safari/533.1
1/9/2024 13:25	16.157.87.231	5.40.159.237	TCP	528	DDoS	Opera/9.95.(X11; Linux x86_64; br-FR) Presto/2.9.180 Version/10.00
1/12/2024 4:26	143.62.144.195	215.160.64.251	TCP	2976	Malware	Mozilla/5.0 (Android 7.1; Mobile; rv:26.0) Gecko/26.0 Firefox/26.0
1/4/2024 6:38	45.60.50.25	15.67.31.109	TCP	844	DDoS	Mozilla/5.0 (iPod; U; CPU iPhone OS 4_2 like Mac OS X; cs-CZ) AppleWebKit/531.43.6 (KHTML, like Gecko) Version/3.0.5 Mobile/8B112 Safari/6531.43.6
1/7/2024 19:44	199.143.227.241	39.62.40.63	TCP	6450	Phishing	Mozilla/5.0 (compatible; MSIE 6.0; Windows NT 6.2; Trident/4.1)
1/7/2024 3:02	4.242.229.92	22.143.200.102	ICMP	4996	Phishing	Mozilla/5.0 (Windows NT 10.0; crh-UA; rv:1.9.1.20) Gecko/3173-02-23 15:58:18 Firefox/13.0
1/5/2024 8:36	37.183.150.244	122.70.212.200	UDP	3192	DDoS	Mozilla/5.0 (compatible; MSIE 9.0; Windows NT 5.1; Trident/4.0)
1/8/2024 15:27	208.74.25.213	191.90.170.156	UDP	7788	DDoS	Opera/9.31.(Windows NT 6.1; te-IN) Presto/2.9.182 Version/12.00
1/14/2024 1:08	6.86.127.156	192.160.82.46	ICMP	7181	Malware	Mozilla/5.0 (iPad; CPU iPad OS 10_3_3 like Mac OS X) AppleWebKit/532.0 (KHTML, like Gecko) CriOS/48.0.896.0 Mobile/65B717 Safari/532.0
1/6/2024 17:44	10.57.198.92	180.166.178.228	ICMP	3883	SQL Injection	Opera/9.66.(Windows CE; ig-NG) Presto/2.9.187 Version/10.00
1/7/2024 9:39	178.203.6.230	214.130.243.50	TCP	3018	Phishing	Mozilla/5.0 (Windows NT 10.0) AppleWebKit/535.2 (KHTML, like Gecko) Chrome/46.0.807.0 Safari/535.2
1/10/2024 1:29	91.54.228.29	185.226.20.187	TCP	7916	Brute Force	Mozilla/5.0 (Macintosh; U; PPC Mac OS X 10_7_7) AppleWebKit/534.2 (KHTML, like Gecko) Chrome/15.0.864.0 Safari/534.2
1/11/2024 5:45	214.121.61.186	43.223.30.68	TCP	3105	Phishing	Mozilla/5.0 (X11; Linux x86_64; rv:1.9.5.20) Gecko/6863-03-24 12:25:08 Firefox/3.8
1/1/2024 20:33	167.187.13.44	41.239.125.44	UDP	636	DDoS	Opera/9.18.(X11; Linux x86_64; sl-SI) Presto/2.9.181 Version/10.00
1/13/2024 18:47	104.105.116.60	214.174.150.118	TCP	3217	SQL Injection	Mozilla/5.0 (Linux; Android 2.3.4) AppleWebKit/536.0 (KHTML, like Gecko) Chrome/27.0.829.0 Safari/536.0
1/11/2024 21:26	20.161.52.192	123.126.253.144	UDP	7472	Brute Force	Mozilla/5.0 (iPod; U; CPU iPhone OS 4_1 like Mac OS X; szl-PL) AppleWebKit/534.44.2 (KHTML, like Gecko) Version/4.0.5 Mobile/8B111 Safari/6534.44.2
1/12/2024 13:22	3.136.226.83	180.185.108.7	TCP	4177	Phishing	Mozilla/5.0 (compatible; MSIE 5.0; Windows NT 4.0; Trident/5.0)
1/9/2024 20:47	90.202.81.163	125.187.251.47	UDP	9922	Phishing	Mozilla/5.0 (compatible; MSIE 5.0; Windows NT 6.0; Trident/4.0)
1/1/2024 17:35	39.250.236.115	56.171.201.40	TCP	2712	DDoS	Opera/9.49.(X11; Linux x86_64; sid-ET) Presto/2.9.163 Version/12.00
1/9/2024 21:14	20.13.228.136	40.75.160.196	TCP	1984	SQL Injection	Mozilla/5.0 (Android 7.0; Mobile; rv:12.0) Gecko/12.0 Firefox/12.0
1/9/2024 18:34	162.182.140.243	219.214.239.177	UDP	9294	Malware	Mozilla/5.0 (Macintosh; PPC Mac OS X 10_5_0) AppleWebKit/533.2 (KHTML, like Gecko) Chrome/54.0.805.0 Safari/533.2
1/11/2024 20:55	126.103.161.69	143.150.164.227	UDP	5245	Phishing	Opera/9.14.(Windows NT 10.0; lo-LA) Presto/2.9.171 Version/11.00
1/5/2024 18:15	55.177.168.98	43.64.29.179	ICMP	7941	Brute Force	Mozilla/5.0 (compatible; MSIE 8.0; Windows NT 5.01; Trident/3.1)
1/8/2024 1:53	209.125.101.138	175.138.123.112	UDP	1070	Brute Force	Mozilla/5.0 (X11; Linux i686; rv:1.9.5.20) Gecko/2824-08-22 18:23:40 Firefox/14.0
1/6/2024 9:55	134.199.78.90	144.120.210.148	TCP	6569	Brute Force	Mozilla/5.0 (iPod; U; CPU iPhone OS 3_2 like Mac OS X; hne-IN) AppleWebKit/532.5.5 (KHTML, like Gecko) Version/3.0.5 Mobile/8B119 Safari/6532.5.5
1/14/2024 2:35	37.52.96.175	100.219.141.155	TCP	3419	Phishing	Mozilla/5.0 (iPod; U; CPU iPhone OS 3_2 like Mac OS X; ko-KR) AppleWebKit/531.14.2 (KHTML, like Gecko) Version/4.0.5 Mobile/8B113 Safari/6531.14.2
1/2/2024 4:23	31.198.5.239	135.11.73.171	ICMP	5502	Phishing	Opera/8.64.(Windows 98; tk-TM) Presto/2.9.176 Version/10.00
1/2/2024 16:02	83.59.149.161	195.152.94.64	UDP	9347	SQL Injection	Mozilla/5.0 (Macintosh; PPC Mac OS X 10_7_2 rv:2.0; es-ES) AppleWebKit/531.34.3 (KHTML, like Gecko) Version/5.0.3 Safari/531.34.3
1/1/2024 1:37	134.254.228.102	96.144.20.18	TCP	6028	SQL Injection	Mozilla/5.0 (iPhone; CPU iPhone OS 14_2_1 like Mac OS X) AppleWebKit/534.0 (KHTML, like Gecko) CriOS/35.0.890.0 Mobile/12Q136 Safari/534.0
1/11/2024 18:29	21.224.217.233	208.253.28.252	UDP	2436	SQL Injection	Mozilla/5.0 (compatible; MSIE 7.0; Windows NT 10.0; Trident/4.1)
1/13/2024 23:21	162.25.216.48	164.212.2.123	UDP	4776	DDoS	Mozilla/5.0 (Windows; U; Windows NT 5.01) AppleWebKit/532.26.5 (KHTML, like Gecko) Version/4.0.4 Safari/532.26.5
1/3/2024 1:25	81.39.236.19	22.246.252.88	UDP	592	DDoS	Mozilla/5.0 (Windows 98; Win 9x 4.90) AppleWebKit/533.2 (KHTML, like Gecko) Chrome/27.0.835.0 Safari/533.2
1/5/2024 20:19	65.14.245.49	193.237.31.72	ICMP	6116	Brute Force	Mozilla/5.0 (Macintosh; U; PPC Mac OS X 10_9_7 rv:2.0; mt-MT) AppleWebKit/535.14.2 (KHTML, like Gecko) Version/5.0.2 Safari/535.14.2
1/4/2024 16:22	210.10.114.178	146.105.137.249	ICMP	7123	SQL Injection	Opera/8.40.(Windows NT 4.0; pa-IN) Presto/2.9.181 Version/10.00
1/8/2024 11:20	204.107.26.169	39.24.13.34	UDP	2548	Phishing	Mozilla/5.0 (compatible; MSIE 8.0; Windows 95; Trident/4.0)
1/6/2024 19:17	107.49.181.249	1.56.124.37	UDP	2727	Phishing	Mozilla/5.0 (Windows; U; Windows 98; Win 9x 4.90) AppleWebKit/532.18.6 (KHTML, like Gecko) Version/5.1 Safari/532.18.6
1/7/2024 18:13	128.255.59.55	209.151.223.48	TCP	4026	SQL Injection	Opera/8.66.(Windows 98; Win 9x 4.90; yi-US) Presto/2.9.190 Version/12.00
1/12/2024 13:17	58.220.168.10	151.43.173.150	ICMP	3358	SQL Injection	Mozilla/5.0 (compatible; MSIE 7.0; Windows 95; Trident/3.0)
1/9/2024 20:04	37.0.9.98	50.48.106.121	UDP	5439	Brute Force	Mozilla/5.0 (compatible; MSIE 5.0; Windows NT 6.2; Trident/5.0)
1/3/2024 8:10	18.123.116.54	172.5.183.174	TCP	6535	Brute Force	Mozilla/5.0 (Windows 98; Win 9x 4.90; gv-GB; rv:1.9.1.20) Gecko/5580-08-01 17:02:13 Firefox/3.6.9
1/7/2024 11:19	175.82.86.146	134.48.172.25	TCP	1870	Malware	Mozilla/5.0 (Macintosh; PPC Mac OS X 10_10_6 rv:5.0; ur-PK) AppleWebKit/535.42.2 (KHTML, like Gecko) Version/5.1 Safari/535.42.2
1/14/2024 7:28	146.100.213.133	75.194.160.224	ICMP	8182	SQL Injection	Opera/8.97.(Windows NT 6.1; quz-PE) Presto/2.9.176 Version/11.00
1/13/2024 7:00	43.28.120.157	165.53.142.78	TCP	3856	Malware	Mozilla/5.0 (iPod; U; CPU iPhone OS 3_1 like Mac OS X; th-TH) AppleWebKit/531.32.2 (KHTML, like Gecko) Version/4.0.5 Mobile/8B119 Safari/6531.32.2
1/13/2024 3:18	111.117.67.34	76.55.61.119	TCP	5650	SQL Injection	Mozilla/5.0 (compatible; MSIE 6.0; Windows NT 6.1; Trident/4.0)
1/6/2024 8:45	189.96.95.162	117.76.210.23	ICMP	9793	Brute Force	Mozilla/5.0 (Windows NT 6.1) AppleWebKit/531.1 (KHTML, like Gecko) Chrome/16.0.859.0 Safari/531.1
1/1/2024 14:54	104.38.71.237	4.180.48.95	ICMP	588	DDoS	Mozilla/5.0 (compatible; MSIE 9.0; Windows NT 5.0; Trident/4.1)
1/10/2024 0:08	222.194.60.190	38.101.203.99	ICMP	2079	SQL Injection	Opera/9.82.(Windows CE; oc-FR) Presto/2.9.183 Version/12.00
1/8/2024 7:18	159.131.45.241	155.129.232.138	UDP	1001	Malware	Mozilla/5.0 (Macintosh; PPC Mac OS X 10_8_5 rv:5.0; se-NO) AppleWebKit/532.28.3 (KHTML, like Gecko) Version/5.1 Safari/532.28.3
1/8/2024 10:39	137.92.60.38	40.230.90.17	UDP	2827	DDoS	Mozilla/5.0 (compatible; MSIE 5.0; Windows NT 6.2; Trident/4.1)
1/6/2024 13:01	212.178.197.27	3.55.152.160	TCP	964	SQL Injection	Mozilla/5.0 (Macintosh; PPC Mac OS X 10_11_7) AppleWebKit/534.0 (KHTML, like Gecko) Chrome/51.0.808.0 Safari/534.0
1/10/2024 21:41	168.190.34.241	170.210.230.225	TCP	7597	Malware	Mozilla/5.0 (X11; Linux x86_64) AppleWebKit/534.2 (KHTML, like Gecko) Chrome/20.0.814.0 Safari/534.2
1/2/2024 6:41	124.68.94.52	159.0.44.18	TCP	7977	DDoS	Mozilla/5.0 (X11; Linux i686) AppleWebKit/536.2 (KHTML, like Gecko) Chrome/27.0.816.0 Safari/536.2
1/11/2024 6:44	192.205.131.176	84.171.28.90	UDP	4397	Phishing	Mozilla/5.0 (Macintosh; Intel Mac OS X 10_11_8) AppleWebKit/534.1 (KHTML, like Gecko) Chrome/45.0.846.0 Safari/534.1
1/5/2024 2:21	70.31.88.255	176.89.158.115	ICMP	5546	Phishing	Mozilla/5.0 (compatible; MSIE 5.0; Windows NT 4.0; Trident/5.0)
1/3/2024 5:05	190.69.158.240	184.178.35.93	UDP	5133	Malware	Mozilla/5.0 (Macintosh; U; Intel Mac OS X 10_12_4 rv:5.0; el-GR) AppleWebKit/534.9.1 (KHTML, like Gecko) Version/4.0 Safari/534.9.1
1/7/2024 18:45	12.10.61.190	192.74.18.25	ICMP	4374	Brute Force	Mozilla/5.0 (iPad; CPU iPad OS 14_2 like Mac OS X) AppleWebKit/535.0 (KHTML, like Gecko) CriOS/39.0.852.0 Mobile/28K518 Safari/535.0
1/12/2024 1:43	123.31.217.77	141.91.186.6	TCP	5944	SQL Injection	Mozilla/5.0 (Macintosh; U; PPC Mac OS X 10_5_2 rv:3.0; br-FR) AppleWebKit/532.48.6 (KHTML, like Gecko) Version/4.1 Safari/532.48.6
1/2/2024 3:41	206.8.211.232	149.146.98.43	UDP	1609	DDoS	Mozilla/5.0 (compatible; MSIE 6.0; Windows 98; Trident/5.1)
1/13/2024 5:20	16.138.134.201	75.27.57.152	TCP	511	SQL Injection	Mozilla/5.0 (Macintosh; Intel Mac OS X 10_9_5; rv:1.9.2.20) Gecko/4249-09-15 22:55:51 Firefox/11.0
1/3/2024 21:28	53.6.238.86	27.103.231.89	UDP	6582	Malware	Mozilla/5.0 (Android 4.1.2; Mobile; rv:13.0) Gecko/13.0 Firefox/13.0
1/6/2024 22:29	16.43.83.84	34.91.186.171	TCP	1514	Malware	Opera/8.84.(Windows NT 10.0; ml-IN) Presto/2.9.190 Version/12.00
1/12/2024 1:52	39.101.115.143	69.112.117.239	UDP	7975	DDoS	Opera/8.76.(X11; Linux x86_64; wa-BE) Presto/2.9.190 Version/11.00
1/11/2024 12:42	215.196.99.58	112.206.78.2	ICMP	5838	Phishing	Mozilla/5.0 (Macintosh; Intel Mac OS X 10_5_3) AppleWebKit/536.0 (KHTML, like Gecko) Chrome/63.0.868.0 Safari/536.0
1/2/2024 14:13	47.46.207.64	196.182.47.43	UDP	4763	Phishing	Mozilla/5.0 (X11; Linux x86_64; rv:1.9.5.20) Gecko/8058-04-13 10:40:58 Firefox/3.8
1/9/2024 16:37	183.66.240.54	40.172.92.38	UDP	4364	Brute Force	Mozilla/5.0 (compatible; MSIE 6.0; Windows NT 10.0; Trident/5.0)
1/3/2024 2:05	112.228.168.32	151.153.108.72	ICMP	1510	DDoS	Mozilla/5.0 (Macintosh; PPC Mac OS X 10_6_3 rv:3.0; shs-CA) AppleWebKit/533.30.5 (KHTML, like Gecko) Version/5.0 Safari/533.30.5
1/1/2024 19:13	184.75.205.131	201.73.89.11	ICMP	9632	DDoS	Mozilla/5.0 (Android 3.2.4; Mobile; rv:33.0) Gecko/33.0 Firefox/33.0
1/10/2024 3:09	117.211.188.141	71.129.8.254	TCP	8448	Phishing	Opera/9.25.(Windows NT 5.01; os-RU) Presto/2.9.166 Version/10.00
1/6/2024 18:44	146.69.89.77	14.114.104.185	TCP	8461	SQL Injection	Opera/9.45.(Windows NT 6.2; tl-PH) Presto/2.9.176 Version/12.00
1/11/2024 11:28	137.94.70.12	212.110.132.8	ICMP	9551	Phishing	Mozilla/5.0 (Macintosh; U; Intel Mac OS X 10_8_3; rv:1.9.6.20) Gecko/8086-10-18 10:10:18 Firefox/13.0
1/5/2024 18:16	97.150.66.198	77.216.192.199	ICMP	4983	SQL Injection	Mozilla/5.0 (compatible; MSIE 6.0; Windows NT 5.1; Trident/3.0)
1/2/2024 1:08	4.5.51.115	114.143.70.24	ICMP	1255	Phishing	Mozilla/5.0 (compatible; MSIE 5.0; Windows NT 5.1; Trident/3.0)
1/6/2024 14:23	82.25.243.95	43.124.11.201	TCP	7023	Phishing	Mozilla/5.0 (X11; Linux x86_64; rv:1.9.6.20) Gecko/9157-12-04 16:41:45 Firefox/3.6.2
1/10/2024 8:55	134.244.190.12	199.215.33.144	ICMP	2903	Malware	Mozilla/5.0 (Macintosh; Intel Mac OS X 10_11_0) AppleWebKit/532.2 (KHTML, like Gecko) Chrome/16.0.887.0 Safari/532.2
1/9/2024 7:18	214.185.53.240	4.107.46.194	UDP	639	Malware	Mozilla/5.0 (compatible; MSIE 6.0; Windows NT 6.1; Trident/3.0)
1/4/2024 10:38	65.62.133.248	80.73.139.140	ICMP	6105	DDoS	Mozilla/5.0 (Macintosh; Intel Mac OS X 10_12_4 rv:6.0; be-BY) AppleWebKit/534.11.2 (KHTML, like Gecko) Version/5.1 Safari/534.11.2
1/5/2024 20:31	82.223.109.166	191.112.109.144	ICMP	498	Phishing	Opera/8.22.(X11; Linux x86_64; lzh-TW) Presto/2.9.184 Version/11.00
1/12/2024 2:16	69.1.153.29	69.63.56.12	ICMP	4080	Malware	Mozilla/5.0 (iPad; CPU iPad OS 10_3_4 like Mac OS X) AppleWebKit/536.2 (KHTML, like Gecko) CriOS/38.0.868.0 Mobile/73Q397 Safari/536.2
1/1/2024 21:49	146.30.4.154	117.121.223.186	UDP	9657	Malware	Mozilla/5.0 (compatible; MSIE 6.0; Windows NT 5.2; Trident/3.0)
1/12/2024 0:19	137.20.188.111	187.12.126.214	ICMP	9540	Malware	Opera/8.95.(X11; Linux i686; el-CY) Presto/2.9.176 Version/10.00
1/3/2024 9:02	192.98.164.165	159.171.82.3	UDP	4323	Malware	Mozilla/5.0 (Linux; Android 2.2) AppleWebKit/536.0 (KHTML, like Gecko) Chrome/53.0.801.0 Safari/536.0
1/11/2024 8:39	80.141.50.4	52.52.151.27	UDP	3252	Brute Force	Mozilla/5.0 (compatible; MSIE 5.0; Windows CE; Trident/4.0)
1/12/2024 19:24	33.29.94.128	93.191.62.173	UDP	9361	Phishing	Opera/8.39.(X11; Linux x86_64; fy-DE) Presto/2.9.179 Version/10.00
1/6/2024 6:27	72.59.65.76	111.161.186.251	UDP	568	Brute Force	Mozilla/5.0 (compatible; MSIE 6.0; Windows NT 5.1; Trident/4.1)
1/11/2024 7:22	179.105.252.222	187.76.18.54	ICMP	7174	Brute Force	Mozilla/5.0 (compatible; MSIE 6.0; Windows 98; Trident/3.0)
1/1/2024 14:04	213.148.178.79	181.74.67.165	UDP	5032	SQL Injection	Mozilla/5.0 (Macintosh; U; Intel Mac OS X 10_8_0 rv:3.0; crh-UA) AppleWebKit/531.18.2 (KHTML, like Gecko) Version/5.0.2 Safari/531.18.2
1/10/2024 13:18	125.194.245.138	122.114.4.248	ICMP	6228	Malware	Mozilla/5.0 (iPhone; CPU iPhone OS 3_1_3 like Mac OS X) AppleWebKit/531.2 (KHTML, like Gecko) FxiOS/13.0z0945.0 Mobile/41Y627 Safari/531.2
1/12/2024 17:56	160.199.89.93	160.25.121.220	UDP	7400	SQL Injection	Mozilla/5.0 (Windows; U; Windows NT 4.0) AppleWebKit/534.12.1 (KHTML, like Gecko) Version/4.0.4 Safari/534.12.1
1/12/2024 22:35	147.128.184.123	8.187.139.123	TCP	7186	DDoS	Mozilla/5.0 (X11; Linux i686; rv:1.9.5.20) Gecko/7545-07-27 07:02:21 Firefox/3.6.1
1/11/2024 14:34	132.0.246.64	92.140.106.71	UDP	7373	DDoS	Mozilla/5.0 (Macintosh; U; PPC Mac OS X 10_10_1 rv:2.0; mr-IN) AppleWebKit/534.13.2 (KHTML, like Gecko) Version/5.0.1 Safari/534.13.2
1/13/2024 19:16	29.234.180.206	42.220.79.89	ICMP	8089	Phishing	Mozilla/5.0 (iPad; CPU iPad OS 5_1_1 like Mac OS X) AppleWebKit/536.1 (KHTML, like Gecko) CriOS/60.0.835.0 Mobile/39R467 Safari/536.1
1/1/2024 21:13	194.133.76.38	44.170.48.84	UDP	7828	Phishing	Opera/9.72.(Windows 95; nan-TW) Presto/2.9.161 Version/11.00
1/2/2024 10:46	133.173.191.176	169.216.53.1	TCP	883	Malware	Mozilla/5.0 (Linux; Android 10) AppleWebKit/536.2 (KHTML, like Gecko) Chrome/40.0.800.0 Safari/536.2
1/4/2024 20:24	85.11.145.211	1.97.173.171	TCP	8532	Brute Force	Mozilla/5.0 (compatible; MSIE 6.0; Windows NT 5.01; Trident/4.0)
1/3/2024 11:35	208.31.93.12	179.255.206.206	ICMP	6967	Brute Force	Mozilla/5.0 (compatible; MSIE 7.0; Windows NT 6.2; Trident/5.1)
1/2/2024 11:15	30.178.118.168	24.75.242.56	UDP	8334	Brute Force	Opera/9.14.(X11; Linux x86_64; crh-UA) Presto/2.9.189 Version/11.00
1/8/2024 10:15	32.234.90.157	107.208.189.247	TCP	7655	SQL Injection	Mozilla/5.0 (Android 5.0.2; Mobile; rv:59.0) Gecko/59.0 Firefox/59.0
1/14/2024 1:39	123.59.26.89	12.150.252.119	UDP	3795	DDoS	Opera/8.96.(X11; Linux x86_64; iu-CA) Presto/2.9.179 Version/12.00
1/9/2024 6:44	117.248.169.34	216.246.242.96	UDP	3421	Malware	Mozilla/5.0 (Windows; U; Windows NT 10.0) AppleWebKit/531.6.3 (KHTML, like Gecko) Version/4.0.4 Safari/531.6.3
1/12/2024 14:26	185.223.19.135	42.232.254.52	ICMP	5998	DDoS	Mozilla/5.0 (Windows NT 5.1; fo-FO; rv:1.9.2.20) Gecko/4072-12-08 15:06:56 Firefox/3.6.4
1/4/2024 18:41	81.196.11.77	164.248.250.249	ICMP	5053	Malware	Mozilla/5.0 (Windows; U; Windows 98) AppleWebKit/532.24.3 (KHTML, like Gecko) Version/5.0.5 Safari/532.24.3
1/4/2024 15:28	35.201.108.113	58.132.105.172	UDP	5840	Brute Force	Mozilla/5.0 (Android 7.1.2; Mobile; rv:18.0) Gecko/18.0 Firefox/18.0
1/7/2024 17:59	203.230.135.168	39.137.42.50	TCP	8269	SQL Injection	Mozilla/5.0 (Macintosh; U; Intel Mac OS X 10_7_7 rv:3.0; bo-IN) AppleWebKit/535.4.4 (KHTML, like Gecko) Version/4.0.1 Safari/535.4.4
1/3/2024 0:33	186.241.58.97	137.174.211.126	ICMP	5866	Brute Force	Opera/9.87.(X11; Linux x86_64; tl-PH) Presto/2.9.189 Version/10.00
1/4/2024 0:27	13.79.204.155	49.115.39.33	TCP	7407	SQL Injection	Mozilla/5.0 (Macintosh; U; Intel Mac OS X 10_11_0; rv:1.9.4.20) Gecko/3421-12-16 06:30:30 Firefox/6.0
1/1/2024 22:56	121.0.87.37	186.160.136.219	UDP	8375	Phishing	Opera/8.85.(Windows NT 10.0; ve-ZA) Presto/2.9.174 Version/12.00
1/10/2024 19:38	11.99.255.255	148.0.162.66	ICMP	662	Phishing	Mozilla/5.0 (Macintosh; PPC Mac OS X 10_9_9) AppleWebKit/534.0 (KHTML, like Gecko) Chrome/43.0.858.0 Safari/534.0
1/13/2024 6:35	62.77.108.27	36.23.66.100	TCP	8653	DDoS	Mozilla/5.0 (iPod; U; CPU iPhone OS 4_1 like Mac OS X; sk-SK) AppleWebKit/534.28.3 (KHTML, like Gecko) Version/3.0.5 Mobile/8B112 Safari/6534.28.3
1/3/2024 7:26	107.28.188.74	102.49.189.73	TCP	2367	Phishing	Mozilla/5.0 (iPod; U; CPU iPhone OS 3_3 like Mac OS X; ka-GE) AppleWebKit/535.45.3 (KHTML, like Gecko) Version/3.0.5 Mobile/8B119 Safari/6535.45.3
1/12/2024 10:43	173.233.12.131	174.240.60.219	TCP	1769	Phishing	Mozilla/5.0 (X11; Linux i686; rv:1.9.7.20) Gecko/8139-10-07 10:49:59 Firefox/3.8
1/9/2024 18:24	132.13.158.109	42.33.246.13	ICMP	7534	DDoS	Mozilla/5.0 (Windows; U; Windows NT 6.0) AppleWebKit/534.20.5 (KHTML, like Gecko) Version/5.0.3 Safari/534.20.5
1/5/2024 20:42	55.129.212.58	115.23.161.13	TCP	2292	SQL Injection	Mozilla/5.0 (compatible; MSIE 8.0; Windows NT 5.01; Trident/3.0)
1/1/2024 22:37	153.138.5.154	19.199.192.5	UDP	7096	Brute Force	Mozilla/5.0 (Windows; U; Windows 95) AppleWebKit/531.15.6 (KHTML, like Gecko) Version/5.0.2 Safari/531.15.6
1/1/2024 10:14	27.200.36.45	126.114.9.193	ICMP	5009	Brute Force	Mozilla/5.0 (iPod; U; CPU iPhone OS 4_1 like Mac OS X; ia-FR) AppleWebKit/531.25.4 (KHTML, like Gecko) Version/3.0.5 Mobile/8B112 Safari/6531.25.4
1/1/2024 17:48	144.117.30.81	188.113.52.153	TCP	2228	Phishing	Mozilla/5.0 (Windows NT 6.0) AppleWebKit/536.1 (KHTML, like Gecko) Chrome/58.0.887.0 Safari/536.1
1/13/2024 8:54	45.69.137.252	206.18.57.173	ICMP	2594	Phishing	Mozilla/5.0 (compatible; MSIE 5.0; Windows NT 5.1; Trident/4.0)
1/9/2024 9:53	211.235.43.250	212.101.126.104	UDP	2860	Malware	Opera/8.51.(X11; Linux x86_64; fa-IR) Presto/2.9.173 Version/10.00
1/8/2024 11:36	125.12.71.40	29.63.100.195	TCP	8469	SQL Injection	Opera/8.64.(Windows NT 5.2; et-EE) Presto/2.9.183 Version/11.00
1/9/2024 2:47	56.151.232.105	209.150.87.139	UDP	939	SQL Injection	Opera/8.83.(X11; Linux i686; aa-ER) Presto/2.9.161 Version/10.00
1/8/2024 2:30	62.111.102.2	27.188.192.143	TCP	2822	SQL Injection	Mozilla/5.0 (Windows NT 4.0) AppleWebKit/536.2 (KHTML, like Gecko) Chrome/59.0.832.0 Safari/536.2
1/13/2024 14:35	178.181.224.116	96.29.213.130	TCP	8500	Phishing	Mozilla/5.0 (Macintosh; Intel Mac OS X 10_7_5 rv:5.0; nb-NO) AppleWebKit/533.11.2 (KHTML, like Gecko) Version/5.0.3 Safari/533.11.2
1/3/2024 5:33	78.240.44.217	212.39.146.172	UDP	6685	SQL Injection	Mozilla/5.0 (X11; Linux i686) AppleWebKit/535.1 (KHTML, like Gecko) Chrome/63.0.846.0 Safari/535.1
1/11/2024 11:23	175.177.133.156	23.133.49.46	ICMP	416	SQL Injection	Mozilla/5.0 (Macintosh; U; Intel Mac OS X 10_5_8; rv:1.9.4.20) Gecko/6448-04-13 03:51:22 Firefox/9.0
1/2/2024 19:38	220.163.198.157	145.50.237.244	UDP	1160	Phishing	Mozilla/5.0 (Macintosh; U; PPC Mac OS X 10_7_0 rv:5.0; ak-GH) AppleWebKit/532.24.2 (KHTML, like Gecko) Version/5.0.4 Safari/532.24.2
1/12/2024 2:55	6.116.43.204	178.98.108.95	TCP	5794	Malware	Mozilla/5.0 (Macintosh; U; Intel Mac OS X 10_10_8 rv:6.0; ast-ES) AppleWebKit/531.25.2 (KHTML, like Gecko) Version/4.0.4 Safari/531.25.2
1/7/2024 16:37	5.46.157.226	156.239.65.51	UDP	5884	Malware	Mozilla/5.0 (iPhone; CPU iPhone OS 12_4_8 like Mac OS X) AppleWebKit/531.0 (KHTML, like Gecko) CriOS/57.0.847.0 Mobile/19R200 Safari/531.0
1/8/2024 21:42	37.248.17.17	180.40.110.170	ICMP	2038	Brute Force	Opera/9.85.(Windows 98; byn-ER) Presto/2.9.182 Version/12.00
1/8/2024 17:27	193.235.194.62	135.95.116.186	TCP	199	SQL Injection	Opera/8.79.(Windows NT 6.1; mk-MK) Presto/2.9.166 Version/12.00
1/4/2024 13:28	2.66.205.83	115.162.169.61	ICMP	9933	Brute Force	Mozilla/5.0 (compatible; MSIE 6.0; Windows CE; Trident/5.0)
1/4/2024 3:17	12.94.182.29	78.251.78.193	UDP	9589	DDoS	Mozilla/5.0 (Macintosh; U; PPC Mac OS X 10_12_8 rv:3.0; wal-ET) AppleWebKit/533.40.2 (KHTML, like Gecko) Version/4.1 Safari/533.40.2
1/11/2024 10:49	183.226.24.206	19.154.158.224	ICMP	8456	SQL Injection	Mozilla/5.0 (compatible; MSIE 5.0; Windows NT 5.1; Trident/4.1)
1/14/2024 6:05	194.162.106.246	87.63.77.254	TCP	4608	SQL Injection	Mozilla/5.0 (Windows NT 5.01; kl-GL; rv:1.9.1.20) Gecko/6651-07-09 14:15:51 Firefox/3.8
1/13/2024 1:53	118.177.32.176	31.227.116.135	TCP	1369	Malware	Mozilla/5.0 (Windows NT 5.01; ha-NG; rv:1.9.2.20) Gecko/5364-04-16 21:18:50 Firefox/3.8
1/5/2024 12:27	4.217.187.159	38.165.129.216	UDP	4702	SQL Injection	Mozilla/5.0 (Macintosh; U; Intel Mac OS X 10_7_8) AppleWebKit/533.0 (KHTML, like Gecko) Chrome/15.0.838.0 Safari/533.0
1/10/2024 3:15	56.182.112.66	89.32.30.207	TCP	6840	DDoS	Mozilla/5.0 (Windows 95; wo-SN; rv:1.9.2.20) Gecko/7134-06-07 16:33:50 Firefox/3.6.14
1/12/2024 13:23	112.65.108.39	75.199.91.253	TCP	377	DDoS	Opera/9.86.(Windows CE; ja-JP) Presto/2.9.169 Version/10.00
1/12/2024 5:29	180.182.168.91	58.18.45.233	UDP	8606	DDoS	Opera/9.81.(X11; Linux x86_64; nb-NO) Presto/2.9.189 Version/12.00
1/6/2024 17:24	206.230.99.189	172.145.230.131	UDP	6903	Brute Force	Mozilla/5.0 (compatible; MSIE 8.0; Windows 98; Win 9x 4.90; Trident/5.0)
1/10/2024 3:04	40.192.179.82	139.148.166.152	ICMP	4144	Phishing	Mozilla/5.0 (compatible; MSIE 9.0; Windows NT 6.0; Trident/5.0)
1/12/2024 14:04	205.179.26.141	158.250.164.101	ICMP	9814	SQL Injection	Mozilla/5.0 (Macintosh; U; PPC Mac OS X 10_6_6 rv:4.0; fur-IT) AppleWebKit/531.15.1 (KHTML, like Gecko) Version/5.0.5 Safari/531.15.1
1/2/2024 19:58	22.242.147.111	42.28.43.62	UDP	9648	Phishing	Mozilla/5.0 (iPod; U; CPU iPhone OS 4_0 like Mac OS X; lg-UG) AppleWebKit/534.34.3 (KHTML, like Gecko) Version/3.0.5 Mobile/8B117 Safari/6534.34.3
1/2/2024 22:08	171.255.235.216	14.67.128.55	ICMP	8163	SQL Injection	Mozilla/5.0 (X11; Linux x86_64) AppleWebKit/533.2 (KHTML, like Gecko) Chrome/36.0.879.0 Safari/533.2
1/8/2024 0:33	111.95.167.98	153.3.54.135	UDP	9582	Malware	Mozilla/5.0 (Windows; U; Windows NT 5.1) AppleWebKit/531.40.7 (KHTML, like Gecko) Version/5.0.1 Safari/531.40.7
1/9/2024 18:51	159.253.108.193	152.211.205.164	UDP	5695	Brute Force	Mozilla/5.0 (iPod; U; CPU iPhone OS 4_2 like Mac OS X; fr-CH) AppleWebKit/531.23.2 (KHTML, like Gecko) Version/3.0.5 Mobile/8B112 Safari/6531.23.2
1/14/2024 8:45	142.121.93.157	139.31.201.152	ICMP	5612	SQL Injection	Mozilla/5.0 (iPhone; CPU iPhone OS 12_4_8 like Mac OS X) AppleWebKit/535.2 (KHTML, like Gecko) CriOS/59.0.873.0 Mobile/49M319 Safari/535.2
1/3/2024 7:16	45.60.190.148	23.89.24.54	TCP	8328	Malware	Mozilla/5.0 (compatible; MSIE 9.0; Windows 95; Trident/3.0)
1/6/2024 9:30	190.111.142.246	82.208.249.0	UDP	9516	SQL Injection	Mozilla/5.0 (Windows NT 5.0) AppleWebKit/534.1 (KHTML, like Gecko) Chrome/23.0.871.0 Safari/534.1
1/3/2024 18:37	56.83.237.92	35.61.5.103	UDP	2886	Phishing	Mozilla/5.0 (compatible; MSIE 7.0; Windows NT 6.2; Trident/4.1)
1/7/2024 4:17	188.65.91.126	124.14.162.180	ICMP	8209	Phishing	Mozilla/5.0 (Linux; Android 4.2) AppleWebKit/535.1 (KHTML, like Gecko) Chrome/29.0.881.0 Safari/535.1
1/3/2024 11:15	47.105.235.215	185.237.52.131	TCP	4731	Phishing	Opera/8.60.(X11; Linux x86_64; he-IL) Presto/2.9.165 Version/11.00
1/13/2024 13:58	219.82.1.181	193.18.234.72	UDP	1508	DDoS	Mozilla/5.0 (compatible; MSIE 9.0; Windows NT 6.2; Trident/5.1)
1/14/2024 3:16	56.145.182.101	211.202.88.113	TCP	6872	DDoS	Mozilla/5.0 (Windows 98; Win 9x 4.90; tl-PH; rv:1.9.2.20) Gecko/3340-05-23 16:32:45 Firefox/3.8
1/2/2024 7:25	46.98.131.119	67.39.30.101	ICMP	6772	Malware	Mozilla/5.0 (iPhone; CPU iPhone OS 9_3_6 like Mac OS X) AppleWebKit/534.2 (KHTML, like Gecko) CriOS/46.0.815.0 Mobile/13J764 Safari/534.2
1/8/2024 6:07	19.197.59.217	219.34.46.245	TCP	242	Malware	Mozilla/5.0 (compatible; MSIE 6.0; Windows NT 6.0; Trident/3.0)
1/9/2024 3:29	23.61.27.211	136.141.221.234	UDP	7123	SQL Injection	Mozilla/5.0 (Windows NT 5.01; nso-ZA; rv:1.9.2.20) Gecko/2452-06-30 15:42:29 Firefox/3.8
1/5/2024 6:34	131.244.167.152	94.212.45.159	UDP	4284	DDoS	Mozilla/5.0 (X11; Linux x86_64) AppleWebKit/534.2 (KHTML, like Gecko) Chrome/28.0.865.0 Safari/534.2
1/7/2024 10:51	4.100.96.4	135.226.32.3	UDP	8294	SQL Injection	Mozilla/5.0 (X11; Linux i686) AppleWebKit/536.1 (KHTML, like Gecko) Chrome/42.0.832.0 Safari/536.1
1/10/2024 16:59	203.158.97.207	37.64.137.21	ICMP	9369	Brute Force	Mozilla/5.0 (iPhone; CPU iPhone OS 12_4_8 like Mac OS X) AppleWebKit/532.0 (KHTML, like Gecko) FxiOS/13.7g4402.0 Mobile/52Q641 Safari/532.0
1/7/2024 22:53	64.220.104.225	42.64.12.60	TCP	1235	Malware	Mozilla/5.0 (Macintosh; U; Intel Mac OS X 10_12_0 rv:2.0; hu-HU) AppleWebKit/531.25.6 (KHTML, like Gecko) Version/5.0 Safari/531.25.6
1/14/2024 0:38	121.42.222.49	137.104.25.232	TCP	8880	Brute Force	Mozilla/5.0 (iPod; U; CPU iPhone OS 3_0 like Mac OS X; eu-FR) AppleWebKit/532.6.7 (KHTML, like Gecko) Version/3.0.5 Mobile/8B112 Safari/6532.6.7
1/1/2024 3:43	23.215.9.167	147.25.144.64	ICMP	1893	SQL Injection	Mozilla/5.0 (Windows NT 10.0; csb-PL; rv:1.9.1.20) Gecko/7275-11-06 13:19:37 Firefox/3.6.2
1/7/2024 0:20	194.87.127.18	75.133.70.108	TCP	3568	DDoS	Mozilla/5.0 (Macintosh; PPC Mac OS X 10_5_8) AppleWebKit/536.1 (KHTML, like Gecko) Chrome/40.0.886.0 Safari/536.1
1/13/2024 1:55	93.57.108.186	71.225.190.220	UDP	5533	DDoS	Mozilla/5.0 (compatible; MSIE 7.0; Windows NT 5.0; Trident/4.1)
1/3/2024 10:21	48.98.159.189	65.55.243.187	TCP	692	DDoS	Mozilla/5.0 (Linux; Android 7.1.2) AppleWebKit/531.2 (KHTML, like Gecko) Chrome/49.0.843.0 Safari/531.2
1/1/2024 16:31	49.238.255.180	194.112.217.184	UDP	5660	Brute Force	Mozilla/5.0 (Windows; U; Windows NT 10.0) AppleWebKit/534.18.1 (KHTML, like Gecko) Version/4.0.1 Safari/534.18.1
1/5/2024 16:21	166.243.43.85	178.129.5.24	ICMP	5342	Phishing	Mozilla/5.0 (Macintosh; U; Intel Mac OS X 10_8_5) AppleWebKit/532.0 (KHTML, like Gecko) Chrome/27.0.844.0 Safari/532.0
1/4/2024 6:34	33.49.177.197	157.134.250.28	UDP	8291	Brute Force	Mozilla/5.0 (Linux; Android 7.1.2) AppleWebKit/531.0 (KHTML, like Gecko) Chrome/53.0.871.0 Safari/531.0
1/8/2024 3:32	157.5.207.182	80.251.216.169	UDP	7013	DDoS	Opera/8.83.(X11; Linux i686; as-IN) Presto/2.9.178 Version/12.00
1/1/2024 22:09	104.233.125.253	103.64.70.234	ICMP	17	Phishing	Opera/9.57.(X11; Linux i686; nso-ZA) Presto/2.9.172 Version/10.00
1/11/2024 3:49	118.58.105.55	193.132.177.154	ICMP	6388	Brute Force	Opera/8.49.(Windows NT 5.0; my-MM) Presto/2.9.186 Version/10.00
1/3/2024 3:26	21.175.20.53	99.222.215.211	TCP	243	Brute Force	Mozilla/5.0 (Android 6.0.1; Mobile; rv:41.0) Gecko/41.0 Firefox/41.0
1/8/2024 11:44	36.107.81.45	105.177.139.214	TCP	202	Malware	Mozilla/5.0 (Macintosh; Intel Mac OS X 10_5_6 rv:2.0; ug-CN) AppleWebKit/535.34.7 (KHTML, like Gecko) Version/4.0.1 Safari/535.34.7
1/8/2024 17:50	102.169.9.77	126.109.33.100	TCP	1670	Phishing	Mozilla/5.0 (Windows; U; Windows NT 5.2) AppleWebKit/534.23.2 (KHTML, like Gecko) Version/4.0.3 Safari/534.23.2
1/9/2024 3:49	106.138.167.74	197.35.110.214	ICMP	5694	Phishing	Mozilla/5.0 (Macintosh; U; PPC Mac OS X 10_12_0 rv:4.0; wa-BE) AppleWebKit/532.41.6 (KHTML, like Gecko) Version/4.0.4 Safari/532.41.6
1/13/2024 20:24	159.168.160.104	97.40.248.188	ICMP	3718	Brute Force	Mozilla/5.0 (Windows 95; se-NO; rv:1.9.1.20) Gecko/4393-10-30 06:25:31 Firefox/3.8
1/8/2024 19:13	188.160.164.245	48.13.170.233	UDP	7715	SQL Injection	Mozilla/5.0 (Windows NT 5.01) AppleWebKit/534.2 (KHTML, like Gecko) Chrome/49.0.836.0 Safari/534.2
1/13/2024 9:25	34.66.25.113	31.1.238.207	UDP	7790	Phishing	Mozilla/5.0 (compatible; MSIE 7.0; Windows NT 5.1; Trident/5.0)
1/5/2024 14:28	90.207.187.140	220.207.39.188	TCP	947	Phishing	Mozilla/5.0 (iPod; U; CPU iPhone OS 4_3 like Mac OS X; yi-US) AppleWebKit/535.28.7 (KHTML, like Gecko) Version/3.0.5 Mobile/8B115 Safari/6535.28.7
1/11/2024 20:28	93.212.102.66	131.88.250.235	ICMP	4292	Brute Force	Mozilla/5.0 (Windows 95) AppleWebKit/533.0 (KHTML, like Gecko) Chrome/16.0.866.0 Safari/533.0
1/2/2024 18:15	105.93.234.193	182.73.10.65	ICMP	1912	SQL Injection	Mozilla/5.0 (compatible; MSIE 5.0; Windows NT 5.1; Trident/4.1)
1/5/2024 16:03	15.124.50.199	186.212.62.176	TCP	3833	Phishing	Mozilla/5.0 (Linux; Android 3.2.2) AppleWebKit/536.2 (KHTML, like Gecko) Chrome/26.0.803.0 Safari/536.2
1/10/2024 17:15	206.136.224.164	31.199.81.165	UDP	5510	Brute Force	Mozilla/5.0 (Macintosh; U; PPC Mac OS X 10_9_3 rv:3.0; eu-ES) AppleWebKit/532.32.6 (KHTML, like Gecko) Version/5.0.4 Safari/532.32.6
1/10/2024 1:32	134.102.154.107	29.253.116.199	UDP	5135	SQL Injection	Mozilla/5.0 (Linux; Android 3.2.5) AppleWebKit/534.2 (KHTML, like Gecko) Chrome/23.0.808.0 Safari/534.2
1/8/2024 9:24	113.22.59.187	205.246.203.211	ICMP	8168	Malware	Mozilla/5.0 (Macintosh; Intel Mac OS X 10_8_7) AppleWebKit/533.2 (KHTML, like Gecko) Chrome/25.0.887.0 Safari/533.2
1/11/2024 2:39	174.218.46.45	152.139.205.180	UDP	7131	Phishing	Mozilla/5.0 (Macintosh; U; Intel Mac OS X 10_6_4; rv:1.9.5.20) Gecko/9962-07-11 02:19:37 Firefox/3.8
1/9/2024 20:16	97.88.233.78	27.216.167.129	ICMP	95	SQL Injection	Mozilla/5.0 (Macintosh; Intel Mac OS X 10_9_0; rv:1.9.2.20) Gecko/8349-04-24 14:28:28 Firefox/3.8
1/3/2024 6:53	36.245.15.237	146.108.188.206	UDP	8763	Brute Force	Mozilla/5.0 (iPhone; CPU iPhone OS 6_1_6 like Mac OS X) AppleWebKit/533.1 (KHTML, like Gecko) FxiOS/14.5o1631.0 Mobile/68T905 Safari/533.1
1/6/2024 14:42	184.144.96.197	200.180.88.0	UDP	9466	SQL Injection	Mozilla/5.0 (iPod; U; CPU iPhone OS 3_1 like Mac OS X; pt-PT) AppleWebKit/532.34.5 (KHTML, like Gecko) Version/3.0.5 Mobile/8B115 Safari/6532.34.5
1/14/2024 2:05	222.134.30.117	129.153.46.206	TCP	6119	Brute Force	Mozilla/5.0 (Windows; U; Windows NT 6.2) AppleWebKit/531.6.4 (KHTML, like Gecko) Version/5.0 Safari/531.6.4
1/5/2024 3:08	213.206.129.186	4.254.233.102	UDP	6681	Malware	Mozilla/5.0 (compatible; MSIE 6.0; Windows NT 6.1; Trident/4.0)
1/2/2024 0:25	133.90.132.105	23.157.194.204	ICMP	939	DDoS	Mozilla/5.0 (Macintosh; U; Intel Mac OS X 10_10_7; rv:1.9.4.20) Gecko/5344-01-10 19:32:37 Firefox/3.6.19
1/9/2024 0:32	167.242.5.220	212.42.169.46	UDP	2579	Malware	Opera/8.37.(X11; Linux x86_64; af-ZA) Presto/2.9.169 Version/12.00
1/10/2024 5:03	112.90.209.192	102.239.55.248	ICMP	9588	Phishing	Mozilla/5.0 (X11; Linux x86_64) AppleWebKit/536.2 (KHTML, like Gecko) Chrome/19.0.874.0 Safari/536.2
1/3/2024 0:57	174.61.255.71	4.224.109.84	UDP	2338	Malware	Mozilla/5.0 (Macintosh; Intel Mac OS X 10_11_5 rv:6.0; pa-IN) AppleWebKit/535.34.7 (KHTML, like Gecko) Version/5.0 Safari/535.34.7
1/6/2024 7:50	210.194.119.142	92.248.119.71	UDP	3176	Phishing	Mozilla/5.0 (compatible; MSIE 7.0; Windows NT 4.0; Trident/5.0)
1/2/2024 3:54	44.38.102.49	88.196.151.71	ICMP	5251	Phishing	Mozilla/5.0 (iPod; U; CPU iPhone OS 4_3 like Mac OS X; as-IN) AppleWebKit/535.44.4 (KHTML, like Gecko) Version/4.0.5 Mobile/8B116 Safari/6535.44.4
1/5/2024 0:13	78.150.60.6	107.131.154.245	UDP	1919	Brute Force	Mozilla/5.0 (X11; Linux x86_64) AppleWebKit/534.0 (KHTML, like Gecko) Chrome/27.0.863.0 Safari/534.0
1/8/2024 23:06	80.172.82.209	128.236.85.207	UDP	8866	SQL Injection	Mozilla/5.0 (iPod; U; CPU iPhone OS 4_0 like Mac OS X; os-RU) AppleWebKit/533.45.7 (KHTML, like Gecko) Version/4.0.5 Mobile/8B118 Safari/6533.45.7
1/3/2024 14:10	5.120.79.1	32.223.28.197	UDP	2055	Malware	Mozilla/5.0 (Linux; Android 2.3) AppleWebKit/532.2 (KHTML, like Gecko) Chrome/42.0.843.0 Safari/532.2
1/4/2024 9:13	40.216.9.56	169.147.194.27	TCP	5569	SQL Injection	Mozilla/5.0 (Macintosh; PPC Mac OS X 10_11_3 rv:5.0; hsb-DE) AppleWebKit/534.11.3 (KHTML, like Gecko) Version/4.0 Safari/534.11.3
1/1/2024 15:46	112.252.81.117	132.204.240.155	ICMP	9230	Malware	Mozilla/5.0 (Android 7.0; Mobile; rv:37.0) Gecko/37.0 Firefox/37.0
1/12/2024 1:06	217.33.31.157	94.230.239.48	TCP	284	SQL Injection	Mozilla/5.0 (Windows; U; Windows NT 5.0) AppleWebKit/531.12.1 (KHTML, like Gecko) Version/4.0.5 Safari/531.12.1
1/3/2024 15:40	42.46.151.79	220.240.23.48	TCP	3467	Brute Force	Mozilla/5.0 (compatible; MSIE 5.0; Windows CE; Trident/3.1)
1/1/2024 0:14	53.11.72.150	82.93.198.231	UDP	6903	SQL Injection	Mozilla/5.0 (compatible; MSIE 7.0; Windows NT 4.0; Trident/3.0)
1/4/2024 16:42	55.149.159.211	163.148.179.159	ICMP	649	DDoS	Opera/8.40.(X11; Linux i686; is-IS) Presto/2.9.184 Version/10.00
1/7/2024 1:35	82.21.111.190	216.233.71.159	UDP	2155	Phishing	Opera/9.27.(X11; Linux i686; my-MM) Presto/2.9.161 Version/11.00
1/5/2024 14:05	173.231.247.149	141.9.38.22	TCP	9776	Brute Force	Opera/9.29.(Windows NT 5.1; fur-IT) Presto/2.9.183 Version/11.00
1/8/2024 19:29	139.124.28.125	185.126.99.161	TCP	9	Malware	Opera/9.13.(Windows NT 5.1; is-IS) Presto/2.9.164 Version/11.00
1/12/2024 3:20	172.97.106.211	195.191.194.166	TCP	7974	Brute Force	Mozilla/5.0 (Windows NT 5.2; gd-GB; rv:1.9.2.20) Gecko/8287-12-25 19:32:07 Firefox/3.6.3
1/3/2024 13:09	158.36.90.81	33.195.147.4	TCP	5887	Malware	Mozilla/5.0 (Android 4.0.2; Mobile; rv:38.0) Gecko/38.0 Firefox/38.0
1/10/2024 21:50	36.20.55.20	199.38.193.117	UDP	3113	Malware	Mozilla/5.0 (Windows NT 6.2) AppleWebKit/536.0 (KHTML, like Gecko) Chrome/58.0.863.0 Safari/536.0
1/6/2024 1:44	184.154.109.246	159.197.44.97	UDP	9518	DDoS	Mozilla/5.0 (Windows CE; iu-CA; rv:1.9.0.20) Gecko/4320-09-01 17:57:54 Firefox/9.0
1/2/2024 6:17	182.63.74.58	183.146.221.197	ICMP	8875	SQL Injection	Mozilla/5.0 (Linux; Android 3.2.3) AppleWebKit/533.2 (KHTML, like Gecko) Chrome/43.0.885.0 Safari/533.2
1/6/2024 12:26	176.5.168.179	41.86.185.108	UDP	7261	Brute Force	Mozilla/5.0 (X11; Linux x86_64; rv:1.9.5.20) Gecko/5759-05-01 07:18:21 Firefox/15.0
1/13/2024 14:20	119.189.230.224	155.23.205.220	ICMP	5556	SQL Injection	Mozilla/5.0 (Windows NT 6.2) AppleWebKit/535.1 (KHTML, like Gecko) Chrome/50.0.810.0 Safari/535.1
1/2/2024 10:39	32.145.85.125	72.254.113.218	UDP	4239	SQL Injection	Mozilla/5.0 (Windows NT 4.0; fi-FI; rv:1.9.0.20) Gecko/6518-03-21 11:31:59 Firefox/3.8
1/3/2024 2:17	45.109.125.237	115.129.246.130	ICMP	5958	Brute Force	Mozilla/5.0 (X11; Linux x86_64; rv:1.9.5.20) Gecko/9793-02-25 15:43:47 Firefox/3.6.16
1/2/2024 19:19	183.230.71.239	99.157.180.12	ICMP	6130	DDoS	Mozilla/5.0 (Macintosh; Intel Mac OS X 10_5_3 rv:2.0; ne-NP) AppleWebKit/533.48.6 (KHTML, like Gecko) Version/4.0 Safari/533.48.6
1/7/2024 4:06	192.52.250.53	130.227.31.182	ICMP	2130	Phishing	Mozilla/5.0 (iPod; U; CPU iPhone OS 3_0 like Mac OS X; nb-NO) AppleWebKit/532.45.4 (KHTML, like Gecko) Version/3.0.5 Mobile/8B117 Safari/6532.45.4
1/10/2024 0:30	80.174.21.50	116.90.155.1	ICMP	1654	Phishing	Mozilla/5.0 (Linux; Android 2.3.3) AppleWebKit/531.1 (KHTML, like Gecko) Chrome/46.0.887.0 Safari/531.1
1/10/2024 5:01	13.178.42.193	176.191.64.131	ICMP	4320	Brute Force	Opera/8.74.(X11; Linux x86_64; mk-MK) Presto/2.9.173 Version/10.00
1/12/2024 6:32	129.235.28.163	58.49.213.229	TCP	1768	Brute Force	Mozilla/5.0 (X11; Linux x86_64; rv:1.9.5.20) Gecko/6787-10-13 12:28:35 Firefox/3.8
1/5/2024 9:56	21.57.0.243	101.117.43.102	ICMP	2190	Brute Force	Opera/8.50.(X11; Linux x86_64; uk-UA) Presto/2.9.187 Version/11.00
1/7/2024 14:36	35.140.52.6	221.2.107.48	ICMP	2112	DDoS	Opera/8.40.(X11; Linux x86_64; ja-JP) Presto/2.9.165 Version/11.00
1/12/2024 7:50	63.52.58.69	132.251.227.181	ICMP	6150	Brute Force	Mozilla/5.0 (iPod; U; CPU iPhone OS 3_1 like Mac OS X; mi-NZ) AppleWebKit/534.3.3 (KHTML, like Gecko) Version/4.0.5 Mobile/8B118 Safari/6534.3.3
1/11/2024 14:14	89.172.207.143	116.209.11.215	TCP	7239	SQL Injection	Mozilla/5.0 (compatible; MSIE 9.0; Windows 98; Win 9x 4.90; Trident/5.1)
1/2/2024 22:28	202.82.127.201	24.113.228.215	UDP	8491	Malware	Opera/8.90.(Windows NT 5.1; pa-PK) Presto/2.9.186 Version/10.00
1/11/2024 4:36	38.41.239.137	81.14.224.10	ICMP	8250	Malware	Mozilla/5.0 (iPhone; CPU iPhone OS 7_1_2 like Mac OS X) AppleWebKit/536.2 (KHTML, like Gecko) CriOS/45.0.820.0 Mobile/53B832 Safari/536.2
1/9/2024 21:22	119.249.250.236	61.38.46.223	UDP	2563	Brute Force	Mozilla/5.0 (Windows NT 4.0; pap-AW; rv:1.9.2.20) Gecko/8421-09-20 09:08:56 Firefox/12.0
1/5/2024 18:54	64.224.3.45	60.6.182.221	TCP	669	Phishing	Mozilla/5.0 (Windows NT 10.0; ks-IN; rv:1.9.0.20) Gecko/3520-08-04 08:29:03 Firefox/13.0
1/8/2024 3:42	68.66.189.154	69.9.30.80	TCP	8837	Brute Force	Opera/8.45.(Windows NT 6.2; sd-IN) Presto/2.9.170 Version/12.00
1/7/2024 15:01	31.164.102.186	33.156.194.218	ICMP	7322	Brute Force	Mozilla/5.0 (Macintosh; U; PPC Mac OS X 10_6_4 rv:6.0; iu-CA) AppleWebKit/535.44.1 (KHTML, like Gecko) Version/4.1 Safari/535.44.1
1/7/2024 9:37	90.56.224.7	86.145.158.226	ICMP	1865	Phishing	Mozilla/5.0 (Windows NT 10.0) AppleWebKit/535.2 (KHTML, like Gecko) Chrome/60.0.812.0 Safari/535.2
1/8/2024 4:24	119.129.80.63	181.10.54.127	UDP	2779	Malware	Opera/8.40.(Windows NT 6.0; bg-BG) Presto/2.9.176 Version/12.00
1/2/2024 10:10	52.197.157.162	182.237.141.229	TCP	298	Phishing	Mozilla/5.0 (Windows 98; iu-CA; rv:1.9.2.20) Gecko/4459-10-17 01:34:23 Firefox/5.0
1/6/2024 4:54	7.196.63.57	13.180.181.29	UDP	2228	SQL Injection	Opera/9.14.(X11; Linux x86_64; ur-PK) Presto/2.9.181 Version/10.00
1/3/2024 15:26	5.223.200.194	61.201.31.162	UDP	8859	DDoS	Mozilla/5.0 (Macintosh; Intel Mac OS X 10_5_1 rv:6.0; br-FR) AppleWebKit/533.50.4 (KHTML, like Gecko) Version/5.0 Safari/533.50.4
1/2/2024 15:22	6.104.149.136	1.253.196.95	TCP	8172	Phishing	Opera/8.94.(Windows NT 5.2; ff-SN) Presto/2.9.186 Version/12.00
1/14/2024 1:07	170.68.46.249	166.226.29.251	UDP	9510	DDoS	Mozilla/5.0 (iPhone; CPU iPhone OS 9_3_6 like Mac OS X) AppleWebKit/533.2 (KHTML, like Gecko) CriOS/63.0.837.0 Mobile/40L308 Safari/533.2
1/12/2024 13:40	208.71.101.159	72.207.219.193	UDP	2995	Malware	Mozilla/5.0 (compatible; MSIE 5.0; Windows NT 6.2; Trident/5.1)
1/8/2024 23:26	173.207.158.230	135.52.36.76	TCP	8802	SQL Injection	Mozilla/5.0 (compatible; MSIE 8.0; Windows NT 6.2; Trident/5.0)
1/8/2024 21:38	197.67.157.27	174.42.161.17	UDP	455	Phishing	Mozilla/5.0 (iPad; CPU iPad OS 9_3_5 like Mac OS X) AppleWebKit/532.1 (KHTML, like Gecko) CriOS/32.0.823.0 Mobile/74C496 Safari/532.1
1/14/2024 0:19	135.254.234.173	102.13.147.156	UDP	5296	DDoS	Mozilla/5.0 (X11; Linux i686; rv:1.9.7.20) Gecko/5790-12-24 16:28:52 Firefox/11.0
1/2/2024 7:44	192.48.255.104	93.231.203.181	ICMP	1417	Brute Force	Mozilla/5.0 (X11; Linux i686) AppleWebKit/533.2 (KHTML, like Gecko) Chrome/25.0.802.0 Safari/533.2
1/13/2024 4:24	35.225.63.72	92.146.156.87	UDP	3957	SQL Injection	Mozilla/5.0 (compatible; MSIE 6.0; Windows NT 5.0; Trident/3.0)
1/13/2024 22:38	47.61.96.15	216.117.145.184	UDP	3517	Malware	Mozilla/5.0 (Windows; U; Windows NT 4.0) AppleWebKit/532.34.1 (KHTML, like Gecko) Version/4.0 Safari/532.34.1
1/6/2024 7:49	131.240.192.215	212.98.14.4	UDP	9517	Phishing	Mozilla/5.0 (compatible; MSIE 6.0; Windows 95; Trident/4.0)
1/5/2024 19:50	190.98.88.206	181.193.47.241	TCP	6088	Phishing	Mozilla/5.0 (Windows; U; Windows 98; Win 9x 4.90) AppleWebKit/531.32.6 (KHTML, like Gecko) Version/4.0.3 Safari/531.32.6
1/14/2024 5:35	165.137.171.244	41.44.59.142	ICMP	4595	DDoS	Mozilla/5.0 (iPad; CPU iPad OS 9_3_6 like Mac OS X) AppleWebKit/531.0 (KHTML, like Gecko) CriOS/60.0.809.0 Mobile/45X372 Safari/531.0
1/13/2024 21:40	19.167.41.180	222.142.231.101	ICMP	8862	DDoS	Mozilla/5.0 (iPod; U; CPU iPhone OS 4_3 like Mac OS X; nhn-MX) AppleWebKit/535.45.2 (KHTML, like Gecko) Version/3.0.5 Mobile/8B118 Safari/6535.45.2
1/11/2024 16:17	173.187.86.130	74.20.31.75	TCP	3148	Malware	Mozilla/5.0 (iPod; U; CPU iPhone OS 3_0 like Mac OS X; ja-JP) AppleWebKit/535.34.1 (KHTML, like Gecko) Version/3.0.5 Mobile/8B117 Safari/6535.34.1
1/6/2024 8:53	182.153.185.55	198.125.181.5	TCP	4331	DDoS	Opera/8.77.(X11; Linux x86_64; fi-FI) Presto/2.9.175 Version/10.00
1/4/2024 3:56	85.4.18.177	55.189.59.216	UDP	452	DDoS	Mozilla/5.0 (Windows; U; Windows NT 5.2) AppleWebKit/533.15.2 (KHTML, like Gecko) Version/5.1 Safari/533.15.2
1/5/2024 16:47	118.242.177.70	185.74.195.152	TCP	4972	Malware	Opera/9.39.(Windows NT 5.2; ja-JP) Presto/2.9.181 Version/10.00
1/6/2024 12:02	199.15.165.161	65.122.9.63	ICMP	5002	Brute Force	Opera/8.93.(X11; Linux i686; cmn-TW) Presto/2.9.175 Version/12.00
1/4/2024 21:00	52.34.80.148	136.0.214.133	TCP	1442	Malware	Mozilla/5.0 (Windows NT 6.2; mni-IN; rv:1.9.1.20) Gecko/6260-04-24 20:42:16 Firefox/3.6.19
1/2/2024 3:18	212.197.206.113	147.195.121.232	TCP	6421	Brute Force	Mozilla/5.0 (Linux; Android 7.1.1) AppleWebKit/531.1 (KHTML, like Gecko) Chrome/39.0.836.0 Safari/531.1
1/4/2024 6:56	185.181.233.237	221.70.75.67	ICMP	8005	DDoS	Mozilla/5.0 (compatible; MSIE 7.0; Windows NT 5.2; Trident/4.1)
1/10/2024 2:39	117.67.136.64	148.239.158.250	UDP	1605	Malware	Mozilla/5.0 (iPad; CPU iPad OS 9_3_6 like Mac OS X) AppleWebKit/535.0 (KHTML, like Gecko) FxiOS/18.0m6262.0 Mobile/38G889 Safari/535.0
1/7/2024 4:34	93.40.46.124	20.133.37.243	ICMP	539	Brute Force	Mozilla/5.0 (Windows 98; Win 9x 4.90) AppleWebKit/536.1 (KHTML, like Gecko) Chrome/30.0.842.0 Safari/536.1
1/10/2024 19:06	87.185.10.238	92.228.179.44	ICMP	2511	SQL Injection	Opera/8.33.(X11; Linux i686; oc-FR) Presto/2.9.189 Version/10.00
1/4/2024 21:34	128.120.137.128	202.236.128.133	ICMP	8442	DDoS	Mozilla/5.0 (X11; Linux x86_64) AppleWebKit/531.2 (KHTML, like Gecko) Chrome/19.0.858.0 Safari/531.2
1/3/2024 4:19	88.26.170.91	12.43.216.147	TCP	8056	Phishing	Mozilla/5.0 (Macintosh; U; Intel Mac OS X 10_6_7) AppleWebKit/532.2 (KHTML, like Gecko) Chrome/59.0.865.0 Safari/532.2
1/7/2024 19:35	31.115.60.110	9.171.164.106	TCP	2703	SQL Injection	Mozilla/5.0 (compatible; MSIE 9.0; Windows NT 6.2; Trident/4.0)
1/12/2024 4:32	19.63.50.194	65.29.179.218	UDP	9424	SQL Injection	Mozilla/5.0 (compatible; MSIE 6.0; Windows 98; Win 9x 4.90; Trident/4.1)
1/1/2024 16:26	17.47.246.33	205.191.57.174	UDP	7933	DDoS	Opera/9.71.(Windows 95; ja-JP) Presto/2.9.172 Version/12.00
1/7/2024 4:16	47.153.162.56	71.228.102.60	ICMP	8393	DDoS	Mozilla/5.0 (iPod; U; CPU iPhone OS 3_2 like Mac OS X; ms-MY) AppleWebKit/534.49.7 (KHTML, like Gecko) Version/3.0.5 Mobile/8B116 Safari/6534.49.7
1/4/2024 14:47	105.248.3.151	40.227.118.88	ICMP	9387	DDoS	Mozilla/5.0 (Macintosh; Intel Mac OS X 10_11_4) AppleWebKit/534.0 (KHTML, like Gecko) Chrome/36.0.865.0 Safari/534.0
1/13/2024 7:58	92.41.82.104	197.156.34.140	UDP	4834	DDoS	Mozilla/5.0 (Macintosh; U; PPC Mac OS X 10_11_0; rv:1.9.5.20) Gecko/2842-02-09 12:20:56 Firefox/7.0
1/12/2024 4:37	96.108.21.193	88.236.169.23	TCP	6130	Phishing	Opera/8.82.(Windows NT 6.0; fil-PH) Presto/2.9.170 Version/12.00
1/7/2024 7:17	95.160.36.61	88.115.121.220	TCP	916	Brute Force	Mozilla/5.0 (compatible; MSIE 6.0; Windows 98; Win 9x 4.90; Trident/3.0)
1/6/2024 2:51	176.140.235.251	12.10.121.126	UDP	6436	Brute Force	Mozilla/5.0 (Windows; U; Windows 95) AppleWebKit/535.17.4 (KHTML, like Gecko) Version/4.0.3 Safari/535.17.4
1/13/2024 22:31	32.36.140.84	60.75.167.21	UDP	871	SQL Injection	Mozilla/5.0 (compatible; MSIE 6.0; Windows NT 5.2; Trident/4.0)
1/7/2024 0:41	89.78.128.59	184.213.47.180	UDP	3127	SQL Injection	Mozilla/5.0 (compatible; MSIE 7.0; Windows NT 5.0; Trident/3.0)
1/5/2024 9:58	89.185.239.227	218.64.198.117	TCP	5244	DDoS	Mozilla/5.0 (Windows CE) AppleWebKit/531.0 (KHTML, like Gecko) Chrome/62.0.853.0 Safari/531.0
1/5/2024 23:26	3.236.211.79	221.172.44.18	ICMP	2545	DDoS	Opera/9.94.(X11; Linux x86_64; ht-HT) Presto/2.9.180 Version/12.00
1/6/2024 23:17	13.164.196.88	12.227.90.89	ICMP	4673	SQL Injection	Mozilla/5.0 (iPod; U; CPU iPhone OS 3_0 like Mac OS X; mn-MN) AppleWebKit/531.36.3 (KHTML, like Gecko) Version/3.0.5 Mobile/8B118 Safari/6531.36.3
1/6/2024 20:29	148.81.138.140	42.92.137.211	ICMP	6309	Malware	Opera/8.10.(Windows NT 5.01; shs-CA) Presto/2.9.187 Version/10.00
1/5/2024 17:43	211.147.224.213	79.201.208.120	UDP	8002	SQL Injection	Mozilla/5.0 (Windows NT 6.0; an-ES; rv:1.9.1.20) Gecko/2295-12-28 17:34:02 Firefox/14.0
1/11/2024 12:51	37.125.73.9	93.243.177.162	TCP	3220	Phishing	Opera/8.75.(X11; Linux i686; ru-RU) Presto/2.9.173 Version/10.00
1/6/2024 22:26	12.43.68.189	202.209.189.149	TCP	6717	Brute Force	Mozilla/5.0 (compatible; MSIE 6.0; Windows 98; Win 9x 4.90; Trident/3.1)
1/8/2024 3:24	205.215.240.15	214.195.138.135	UDP	8506	Brute Force	Opera/9.10.(Windows CE; ia-FR) Presto/2.9.187 Version/12.00
1/10/2024 6:21	138.127.210.108	56.19.155.18	UDP	2772	SQL Injection	Mozilla/5.0 (iPod; U; CPU iPhone OS 4_3 like Mac OS X; ti-ER) AppleWebKit/535.25.5 (KHTML, like Gecko) Version/4.0.5 Mobile/8B112 Safari/6535.25.5
1/8/2024 20:26	39.137.153.144	119.134.76.125	TCP	3792	Phishing	Mozilla/5.0 (compatible; MSIE 5.0; Windows NT 10.0; Trident/3.1)
1/6/2024 17:13	155.240.208.236	82.141.1.170	UDP	5629	SQL Injection	Mozilla/5.0 (Macintosh; U; PPC Mac OS X 10_11_3; rv:1.9.3.20) Gecko/7155-12-10 04:48:13 Firefox/3.6.9
1/2/2024 10:22	141.35.200.95	204.218.71.82	ICMP	129	Malware	Mozilla/5.0 (iPad; CPU iPad OS 3_1_3 like Mac OS X) AppleWebKit/533.2 (KHTML, like Gecko) CriOS/58.0.882.0 Mobile/12F390 Safari/533.2
1/8/2024 3:57	45.99.192.219	58.17.92.207	ICMP	2154	Malware	Mozilla/5.0 (iPad; CPU iPad OS 10_3_3 like Mac OS X) AppleWebKit/531.2 (KHTML, like Gecko) CriOS/30.0.878.0 Mobile/50P787 Safari/531.2
1/6/2024 20:33	185.76.68.72	193.126.199.140	UDP	7783	Phishing	Mozilla/5.0 (iPad; CPU iPad OS 6_1_6 like Mac OS X) AppleWebKit/534.2 (KHTML, like Gecko) FxiOS/11.6e9819.0 Mobile/44V051 Safari/534.2
1/7/2024 13:35	43.123.154.85	14.157.4.173	TCP	7507	SQL Injection	Opera/8.69.(Windows NT 5.01; ik-CA) Presto/2.9.167 Version/10.00
1/9/2024 12:18	149.241.238.149	161.122.200.46	UDP	2855	Phishing	Mozilla/5.0 (Windows NT 5.2; tl-PH; rv:1.9.2.20) Gecko/6589-09-05 13:49:22 Firefox/3.8
1/2/2024 15:02	58.197.135.9	62.111.183.43	TCP	5452	Phishing	Mozilla/5.0 (iPod; U; CPU iPhone OS 3_2 like Mac OS X; iw-IL) AppleWebKit/531.10.7 (KHTML, like Gecko) Version/3.0.5 Mobile/8B117 Safari/6531.10.7
1/2/2024 13:30	45.179.86.86	80.217.191.2	UDP	1002	SQL Injection	Mozilla/5.0 (compatible; MSIE 9.0; Windows NT 6.1; Trident/5.0)
1/2/2024 11:29	106.115.63.149	118.39.254.85	ICMP	3408	Brute Force	Mozilla/5.0 (compatible; MSIE 9.0; Windows NT 5.01; Trident/4.1)
1/12/2024 15:53	192.245.190.22	198.31.181.189	TCP	7115	DDoS	Mozilla/5.0 (Macintosh; U; PPC Mac OS X 10_12_3) AppleWebKit/533.0 (KHTML, like Gecko) Chrome/40.0.807.0 Safari/533.0
1/7/2024 0:46	30.175.211.159	206.72.210.144	UDP	4018	SQL Injection	Mozilla/5.0 (Windows NT 6.2; ko-KR; rv:1.9.2.20) Gecko/8155-03-05 07:42:07 Firefox/9.0
1/8/2024 15:30	109.162.8.112	125.232.21.160	TCP	3177	Phishing	Opera/8.82.(X11; Linux x86_64; sa-IN) Presto/2.9.178 Version/10.00
1/6/2024 16:04	156.184.233.176	121.166.122.226	UDP	1740	SQL Injection	Mozilla/5.0 (Macintosh; PPC Mac OS X 10_10_2) AppleWebKit/532.0 (KHTML, like Gecko) Chrome/16.0.826.0 Safari/532.0
1/12/2024 10:59	139.53.13.18	36.239.169.195	UDP	5030	SQL Injection	Mozilla/5.0 (iPod; U; CPU iPhone OS 4_2 like Mac OS X; niu-NU) AppleWebKit/534.44.2 (KHTML, like Gecko) Version/4.0.5 Mobile/8B114 Safari/6534.44.2
1/10/2024 15:14	158.8.8.70	219.152.203.181	ICMP	9204	Malware	Mozilla/5.0 (compatible; MSIE 6.0; Windows CE; Trident/3.1)
1/6/2024 4:30	28.50.100.186	206.226.64.225	UDP	8178	DDoS	Opera/9.94.(Windows NT 5.01; bs-BA) Presto/2.9.165 Version/10.00
1/6/2024 16:25	167.106.64.140	20.218.26.125	UDP	7605	Phishing	Mozilla/5.0 (Windows; U; Windows NT 6.1) AppleWebKit/532.6.6 (KHTML, like Gecko) Version/4.0.3 Safari/532.6.6
1/1/2024 14:42	105.1.114.33	84.73.113.189	ICMP	4468	Phishing	Mozilla/5.0 (Linux; Android 2.3.5) AppleWebKit/532.0 (KHTML, like Gecko) Chrome/32.0.844.0 Safari/532.0
1/13/2024 0:44	86.86.196.74	150.192.248.85	UDP	1918	SQL Injection	Mozilla/5.0 (iPod; U; CPU iPhone OS 4_3 like Mac OS X; gv-GB) AppleWebKit/533.28.4 (KHTML, like Gecko) Version/4.0.5 Mobile/8B111 Safari/6533.28.4
1/8/2024 18:16	125.74.61.18	1.92.175.226	UDP	4379	Phishing	Mozilla/5.0 (Macintosh; U; PPC Mac OS X 10_6_6) AppleWebKit/536.1 (KHTML, like Gecko) Chrome/25.0.820.0 Safari/536.1
1/12/2024 0:02	10.97.151.227	7.130.197.255	ICMP	795	DDoS	Mozilla/5.0 (iPad; CPU iPad OS 14_2_1 like Mac OS X) AppleWebKit/532.0 (KHTML, like Gecko) FxiOS/15.0e6189.0 Mobile/12H544 Safari/532.0
1/3/2024 4:44	117.169.48.230	90.152.50.237	ICMP	1607	Brute Force	Mozilla/5.0 (X11; Linux i686) AppleWebKit/534.2 (KHTML, like Gecko) Chrome/55.0.836.0 Safari/534.2
1/3/2024 20:05	72.201.170.182	53.49.192.226	UDP	8580	SQL Injection	Opera/9.51.(Windows 98; Win 9x 4.90; as-IN) Presto/2.9.171 Version/11.00
1/7/2024 15:21	106.128.208.91	163.239.126.86	ICMP	8812	Malware	Mozilla/5.0 (X11; Linux i686) AppleWebKit/533.1 (KHTML, like Gecko) Chrome/37.0.869.0 Safari/533.1
1/1/2024 12:17	210.53.61.1	214.128.6.153	UDP	429	Malware	Mozilla/5.0 (X11; Linux i686) AppleWebKit/532.2 (KHTML, like Gecko) Chrome/59.0.802.0 Safari/532.2
1/11/2024 8:56	149.144.74.20	185.92.111.228	TCP	2244	Malware	Mozilla/5.0 (Macintosh; PPC Mac OS X 10_11_6; rv:1.9.6.20) Gecko/9039-09-13 09:59:41 Firefox/3.6.15
1/1/2024 10:20	42.230.69.51	112.15.182.101	TCP	9828	SQL Injection	Mozilla/5.0 (Windows CE) AppleWebKit/533.0 (KHTML, like Gecko) Chrome/40.0.821.0 Safari/533.0
1/6/2024 0:39	91.64.77.211	52.40.65.83	ICMP	1819	SQL Injection	Mozilla/5.0 (Windows NT 6.1) AppleWebKit/531.2 (KHTML, like Gecko) Chrome/18.0.830.0 Safari/531.2
1/3/2024 15:45	220.233.167.42	67.43.119.96	UDP	8398	Phishing	Mozilla/5.0 (Macintosh; U; Intel Mac OS X 10_12_4 rv:2.0; niu-NZ) AppleWebKit/533.21.3 (KHTML, like Gecko) Version/4.0 Safari/533.21.3
1/8/2024 15:39	55.208.255.81	190.32.216.244	TCP	6440	Brute Force	Mozilla/5.0 (Macintosh; U; Intel Mac OS X 10_6_6) AppleWebKit/532.0 (KHTML, like Gecko) Chrome/39.0.845.0 Safari/532.0
1/8/2024 17:33	212.205.254.160	96.28.250.249	TCP	2404	Malware	Mozilla/5.0 (X11; Linux x86_64; rv:1.9.6.20) Gecko/3912-07-19 22:45:01 Firefox/12.0
1/13/2024 18:32	9.218.103.5	48.188.51.170	UDP	1616	SQL Injection	Opera/9.79.(Windows NT 6.2; ik-CA) Presto/2.9.179 Version/10.00
1/7/2024 17:34	47.64.25.184	31.53.230.158	ICMP	9246	Malware	Mozilla/5.0 (Windows; U; Windows NT 10.0) AppleWebKit/533.22.5 (KHTML, like Gecko) Version/4.1 Safari/533.22.5
1/6/2024 16:47	102.89.154.99	146.86.215.2	UDP	2999	SQL Injection	Mozilla/5.0 (iPhone; CPU iPhone OS 6_1_6 like Mac OS X) AppleWebKit/534.1 (KHTML, like Gecko) CriOS/34.0.805.0 Mobile/68C835 Safari/534.1
1/3/2024 15:09	2.38.72.107	87.244.117.100	ICMP	8564	Brute Force	Opera/9.76.(X11; Linux x86_64; nr-ZA) Presto/2.9.188 Version/10.00
1/8/2024 5:28	188.62.255.227	55.134.146.71	TCP	9273	DDoS	Mozilla/5.0 (iPod; U; CPU iPhone OS 3_2 like Mac OS X; sa-IN) AppleWebKit/534.40.3 (KHTML, like Gecko) Version/3.0.5 Mobile/8B118 Safari/6534.40.3
1/9/2024 5:38	173.51.228.116	47.93.124.210	UDP	7312	DDoS	Opera/9.90.(X11; Linux i686; nds-NL) Presto/2.9.188 Version/11.00
1/7/2024 1:06	12.126.4.48	147.71.34.163	ICMP	3917	SQL Injection	Mozilla/5.0 (Android 3.1; Mobile; rv:36.0) Gecko/36.0 Firefox/36.0
1/9/2024 10:10	35.211.160.104	164.31.5.148	TCP	6537	DDoS	Mozilla/5.0 (iPhone; CPU iPhone OS 9_3_5 like Mac OS X) AppleWebKit/531.0 (KHTML, like Gecko) CriOS/35.0.808.0 Mobile/38J275 Safari/531.0
1/12/2024 18:40	8.105.221.2	50.185.22.170	UDP	5257	Malware	Opera/9.34.(X11; Linux x86_64; zh-TW) Presto/2.9.167 Version/12.00
1/13/2024 10:19	35.139.106.248	128.149.65.159	ICMP	9165	Malware	Mozilla/5.0 (compatible; MSIE 5.0; Windows NT 6.0; Trident/5.0)
1/2/2024 1:20	42.3.238.159	86.37.170.66	UDP	5469	DDoS	Mozilla/5.0 (compatible; MSIE 5.0; Windows CE; Trident/3.0)
1/2/2024 15:27	92.22.176.79	96.209.151.225	TCP	9310	Malware	Mozilla/5.0 (iPod; U; CPU iPhone OS 3_0 like Mac OS X; cmn-TW) AppleWebKit/532.6.3 (KHTML, like Gecko) Version/3.0.5 Mobile/8B116 Safari/6532.6.3
1/1/2024 17:13	47.2.36.158	138.220.204.97	ICMP	8503	DDoS	Mozilla/5.0 (X11; Linux x86_64; rv:1.9.6.20) Gecko/9330-04-09 04:43:09 Firefox/9.0
1/10/2024 14:07	183.40.54.244	214.196.15.24	UDP	1047	DDoS	Mozilla/5.0 (Windows; U; Windows NT 6.1) AppleWebKit/531.47.7 (KHTML, like Gecko) Version/4.0 Safari/531.47.7
1/6/2024 4:47	116.179.228.76	19.226.229.108	UDP	1632	SQL Injection	Mozilla/5.0 (X11; Linux x86_64) AppleWebKit/533.1 (KHTML, like Gecko) Chrome/18.0.866.0 Safari/533.1
1/14/2024 8:56	206.188.74.240	45.179.147.172	TCP	9143	DDoS	Mozilla/5.0 (Macintosh; Intel Mac OS X 10_8_4; rv:1.9.4.20) Gecko/8791-08-30 09:53:45 Firefox/4.0
1/14/2024 2:15	68.23.119.65	158.245.204.49	TCP	2040	Phishing	Mozilla/5.0 (compatible; MSIE 8.0; Windows NT 5.0; Trident/4.1)
1/2/2024 11:31	123.209.74.29	24.134.91.64	TCP	860	Phishing	Mozilla/5.0 (iPod; U; CPU iPhone OS 4_1 like Mac OS X; apn-IN) AppleWebKit/531.20.5 (KHTML, like Gecko) Version/3.0.5 Mobile/8B119 Safari/6531.20.5
1/12/2024 15:34	199.142.182.65	52.207.136.82	ICMP	1512	Brute Force	Mozilla/5.0 (compatible; MSIE 6.0; Windows NT 5.0; Trident/3.1)
1/1/2024 10:23	94.51.180.29	84.99.103.118	ICMP	4610	Phishing	Mozilla/5.0 (X11; Linux i686; rv:1.9.7.20) Gecko/2270-09-29 12:13:08 Firefox/3.6.15
1/6/2024 1:26	128.245.189.245	201.156.121.108	UDP	7421	Malware	Opera/8.67.(Windows 98; bem-ZM) Presto/2.9.161 Version/11.00
1/12/2024 9:06	119.124.166.32	111.22.21.86	ICMP	2238	SQL Injection	Mozilla/5.0 (Macintosh; U; PPC Mac OS X 10_11_7 rv:4.0; ja-JP) AppleWebKit/534.44.7 (KHTML, like Gecko) Version/4.0.2 Safari/534.44.7
1/6/2024 22:00	21.94.18.172	163.46.244.44	TCP	9500	SQL Injection	Mozilla/5.0 (compatible; MSIE 5.0; Windows NT 5.1; Trident/5.0)
1/5/2024 12:37	4.4.55.189	138.49.201.16	ICMP	1500	Brute Force	Mozilla/5.0 (Macintosh; PPC Mac OS X 10_9_4; rv:1.9.4.20) Gecko/6107-04-10 16:29:51 Firefox/3.8
1/6/2024 11:43	132.218.161.35	132.156.159.95	ICMP	5976	SQL Injection	Mozilla/5.0 (Windows NT 5.01) AppleWebKit/536.2 (KHTML, like Gecko) Chrome/38.0.832.0 Safari/536.2
1/9/2024 9:34	120.8.41.51	144.55.129.150	TCP	1620	DDoS	Mozilla/5.0 (iPad; CPU iPad OS 14_2 like Mac OS X) AppleWebKit/531.1 (KHTML, like Gecko) FxiOS/14.7c0289.0 Mobile/34G333 Safari/531.1
1/4/2024 11:24	125.74.172.143	172.248.102.237	UDP	378	Malware	Mozilla/5.0 (Linux; Android 2.0) AppleWebKit/533.1 (KHTML, like Gecko) Chrome/25.0.846.0 Safari/533.1
1/11/2024 8:59	221.50.217.111	182.136.199.94	TCP	6029	Malware	Mozilla/5.0 (Linux; Android 4.4.2) AppleWebKit/531.1 (KHTML, like Gecko) Chrome/13.0.851.0 Safari/531.1
1/5/2024 14:51	211.108.110.95	126.234.212.139	TCP	9568	SQL Injection	Mozilla/5.0 (X11; Linux x86_64; rv:1.9.6.20) Gecko/3080-08-10 05:24:05 Firefox/3.8
1/7/2024 23:27	192.211.102.184	177.44.112.144	TCP	7549	Brute Force	Mozilla/5.0 (compatible; MSIE 5.0; Windows NT 5.2; Trident/4.0)
1/6/2024 13:54	84.204.67.235	170.194.237.85	TCP	5016	SQL Injection	Mozilla/5.0 (Windows; U; Windows NT 5.0) AppleWebKit/534.4.3 (KHTML, like Gecko) Version/5.0.1 Safari/534.4.3
1/14/2024 1:02	112.189.253.238	80.181.38.141	TCP	5870	DDoS	Opera/8.21.(X11; Linux x86_64; cy-GB) Presto/2.9.185 Version/12.00
1/5/2024 5:12	137.202.18.248	21.200.100.199	TCP	7505	SQL Injection	Opera/9.40.(Windows NT 5.01; ur-PK) Presto/2.9.163 Version/12.00
1/13/2024 19:22	171.26.184.109	152.76.160.206	ICMP	3047	Brute Force	Opera/9.54.(X11; Linux x86_64; as-IN) Presto/2.9.189 Version/11.00
1/2/2024 7:30	115.249.9.168	198.143.114.59	ICMP	9250	SQL Injection	Mozilla/5.0 (compatible; MSIE 6.0; Windows CE; Trident/5.1)
1/8/2024 12:10	47.255.42.160	67.174.74.194	TCP	7686	Phishing	Mozilla/5.0 (iPod; U; CPU iPhone OS 3_0 like Mac OS X; se-NO) AppleWebKit/532.40.1 (KHTML, like Gecko) Version/3.0.5 Mobile/8B117 Safari/6532.40.1
1/1/2024 22:49	87.249.87.211	165.150.119.234	UDP	4923	DDoS	Mozilla/5.0 (compatible; MSIE 5.0; Windows NT 10.0; Trident/3.0)
1/7/2024 8:06	31.11.8.19	133.50.55.137	UDP	3085	SQL Injection	Mozilla/5.0 (Macintosh; PPC Mac OS X 10_7_7 rv:2.0; bs-BA) AppleWebKit/531.4.4 (KHTML, like Gecko) Version/4.0.4 Safari/531.4.4
1/13/2024 9:31	159.199.101.188	208.64.19.148	UDP	9195	SQL Injection	Opera/8.91.(X11; Linux x86_64; yo-NG) Presto/2.9.165 Version/12.00
1/12/2024 19:09	57.132.172.226	34.112.6.217	UDP	8767	Phishing	Mozilla/5.0 (Android 2.3.1; Mobile; rv:20.0) Gecko/20.0 Firefox/20.0
1/14/2024 7:41	216.227.187.25	139.12.51.222	ICMP	6061	Brute Force	Mozilla/5.0 (compatible; MSIE 6.0; Windows NT 5.01; Trident/5.0)
1/8/2024 20:41	162.102.93.170	62.199.154.191	UDP	4657	Phishing	Opera/9.70.(Windows NT 5.01; raj-IN) Presto/2.9.190 Version/10.00
1/5/2024 4:14	92.3.103.158	170.65.185.202	ICMP	4784	Malware	Mozilla/5.0 (iPhone; CPU iPhone OS 12_4_8 like Mac OS X) AppleWebKit/534.1 (KHTML, like Gecko) CriOS/43.0.882.0 Mobile/14B257 Safari/534.1
1/13/2024 13:25	223.255.21.58	121.29.87.103	ICMP	4641	Malware	Mozilla/5.0 (compatible; MSIE 5.0; Windows 95; Trident/5.0)
1/4/2024 20:44	182.15.222.49	36.130.190.99	ICMP	433	Brute Force	Mozilla/5.0 (compatible; MSIE 7.0; Windows NT 5.2; Trident/4.0)
1/5/2024 22:01	12.196.47.64	19.90.1.249	ICMP	2193	Phishing	Mozilla/5.0 (X11; Linux i686; rv:1.9.5.20) Gecko/2340-10-18 06:31:04 Firefox/5.0
1/9/2024 0:15	94.15.250.94	159.138.65.159	TCP	3606	Malware	Opera/9.65.(Windows NT 5.2; dz-BT) Presto/2.9.187 Version/12.00
1/12/2024 11:52	68.184.88.137	104.219.36.184	UDP	6522	SQL Injection	Mozilla/5.0 (Linux; Android 2.2.1) AppleWebKit/532.1 (KHTML, like Gecko) Chrome/42.0.847.0 Safari/532.1
1/12/2024 2:58	87.163.169.47	124.239.37.71	UDP	8679	DDoS	Mozilla/5.0 (compatible; MSIE 9.0; Windows NT 5.01; Trident/3.1)
1/4/2024 8:31	218.27.100.85	27.84.51.110	UDP	4598	Malware	Mozilla/5.0 (iPhone; CPU iPhone OS 5_1_1 like Mac OS X) AppleWebKit/532.0 (KHTML, like Gecko) CriOS/37.0.838.0 Mobile/11H608 Safari/532.0
1/12/2024 19:15	84.138.90.227	214.230.113.37	ICMP	5017	Brute Force	Mozilla/5.0 (X11; Linux x86_64) AppleWebKit/535.2 (KHTML, like Gecko) Chrome/22.0.896.0 Safari/535.2
1/3/2024 5:32	195.37.101.252	71.180.235.154	UDP	2077	Brute Force	Mozilla/5.0 (Windows 98; Win 9x 4.90) AppleWebKit/533.1 (KHTML, like Gecko) Chrome/28.0.851.0 Safari/533.1
1/12/2024 1:42	15.209.157.98	186.167.27.3	ICMP	2838	Malware	Mozilla/5.0 (iPad; CPU iPad OS 5_1_1 like Mac OS X) AppleWebKit/535.1 (KHTML, like Gecko) CriOS/23.0.851.0 Mobile/59B398 Safari/535.1
1/10/2024 2:19	42.41.23.254	55.210.227.5	ICMP	1566	Malware	Mozilla/5.0 (Windows; U; Windows NT 6.2) AppleWebKit/532.8.4 (KHTML, like Gecko) Version/5.0 Safari/532.8.4
1/9/2024 14:50	220.170.131.13	67.94.108.230	ICMP	9071	Phishing	Mozilla/5.0 (Linux; Android 2.3) AppleWebKit/532.2 (KHTML, like Gecko) Chrome/33.0.801.0 Safari/532.2
1/3/2024 21:25	78.76.41.26	3.225.189.52	UDP	9559	Phishing	Mozilla/5.0 (compatible; MSIE 6.0; Windows NT 6.1; Trident/5.0)
1/2/2024 14:06	207.22.86.245	43.41.215.169	TCP	6150	Brute Force	Mozilla/5.0 (X11; Linux i686; rv:1.9.5.20) Gecko/8411-09-12 08:09:25 Firefox/3.8
1/10/2024 9:20	103.123.7.20	115.221.161.117	ICMP	500	Phishing	Mozilla/5.0 (iPod; U; CPU iPhone OS 4_0 like Mac OS X; dz-BT) AppleWebKit/535.35.1 (KHTML, like Gecko) Version/4.0.5 Mobile/8B115 Safari/6535.35.1
1/11/2024 4:38	196.194.229.16	184.92.149.70	UDP	5639	Phishing	Mozilla/5.0 (compatible; MSIE 7.0; Windows NT 6.1; Trident/4.1)
1/13/2024 13:16	50.145.209.85	67.152.199.153	UDP	8756	DDoS	Opera/8.18.(X11; Linux x86_64; sl-SI) Presto/2.9.188 Version/10.00
1/9/2024 1:27	221.47.164.123	5.5.39.9	TCP	3327	SQL Injection	Mozilla/5.0 (Macintosh; Intel Mac OS X 10_9_6 rv:6.0; is-IS) AppleWebKit/531.11.5 (KHTML, like Gecko) Version/4.0 Safari/531.11.5
1/13/2024 5:48	142.203.181.18	136.245.48.125	ICMP	7062	DDoS	Opera/8.87.(Windows NT 5.1; so-KE) Presto/2.9.171 Version/12.00
1/3/2024 21:10	216.21.96.56	181.187.130.169	ICMP	7004	SQL Injection	Mozilla/5.0 (Windows; U; Windows 98; Win 9x 4.90) AppleWebKit/534.3.5 (KHTML, like Gecko) Version/4.1 Safari/534.3.5
1/8/2024 7:40	64.214.30.220	202.128.239.216	TCP	1192	Phishing	Opera/8.57.(X11; Linux x86_64; cy-GB) Presto/2.9.173 Version/11.00
1/5/2024 6:37	5.221.131.244	166.206.140.79	UDP	7585	Malware	Mozilla/5.0 (iPhone; CPU iPhone OS 10_3_3 like Mac OS X) AppleWebKit/531.2 (KHTML, like Gecko) FxiOS/10.3u6911.0 Mobile/00W833 Safari/531.2
1/14/2024 1:46	188.251.142.243	41.246.156.32	UDP	1740	SQL Injection	Mozilla/5.0 (X11; Linux x86_64) AppleWebKit/531.0 (KHTML, like Gecko) Chrome/43.0.816.0 Safari/531.0
1/6/2024 23:31	212.127.42.237	3.222.66.93	TCP	9571	Brute Force	Opera/9.76.(Windows NT 6.2; yi-US) Presto/2.9.168 Version/11.00
1/13/2024 2:23	46.55.150.2	61.114.253.252	UDP	8417	SQL Injection	Opera/9.16.(X11; Linux x86_64; ru-UA) Presto/2.9.181 Version/10.00
1/13/2024 4:28	199.19.194.161	54.214.46.253	ICMP	5583	SQL Injection	Mozilla/5.0 (compatible; MSIE 8.0; Windows NT 10.0; Trident/5.1)
1/8/2024 3:02	20.31.10.53	66.79.73.159	ICMP	7805	DDoS	Mozilla/5.0 (compatible; MSIE 5.0; Windows NT 5.01; Trident/5.0)
1/8/2024 2:37	173.153.189.219	86.197.200.199	ICMP	1105	SQL Injection	Mozilla/5.0 (compatible; MSIE 5.0; Windows NT 5.1; Trident/5.0)
1/13/2024 18:36	156.71.60.251	16.12.62.75	UDP	6484	Malware	Mozilla/5.0 (Macintosh; Intel Mac OS X 10_10_6) AppleWebKit/535.1 (KHTML, like Gecko) Chrome/31.0.824.0 Safari/535.1
1/2/2024 21:00	66.171.63.67	171.69.229.170	ICMP	9728	Phishing	Mozilla/5.0 (compatible; MSIE 6.0; Windows NT 6.0; Trident/5.1)
1/4/2024 19:41	67.97.209.136	172.148.135.217	TCP	1989	Brute Force	Mozilla/5.0 (iPod; U; CPU iPhone OS 3_1 like Mac OS X; ast-ES) AppleWebKit/535.19.1 (KHTML, like Gecko) Version/3.0.5 Mobile/8B117 Safari/6535.19.1
1/12/2024 2:29	112.218.58.181	205.206.84.231	UDP	266	SQL Injection	Mozilla/5.0 (iPad; CPU iPad OS 9_3_6 like Mac OS X) AppleWebKit/533.1 (KHTML, like Gecko) FxiOS/9.3c1281.0 Mobile/37Y802 Safari/533.1
1/1/2024 5:54	36.199.88.182	208.165.187.238	ICMP	7793	Phishing	Mozilla/5.0 (compatible; MSIE 7.0; Windows 98; Win 9x 4.90; Trident/5.0)
1/11/2024 0:15	97.68.65.121	154.19.171.127	UDP	1211	Malware	Mozilla/5.0 (Windows 98) AppleWebKit/532.0 (KHTML, like Gecko) Chrome/62.0.827.0 Safari/532.0
1/7/2024 1:07	140.106.190.10	62.7.206.138	TCP	6241	Brute Force	Mozilla/5.0 (X11; Linux i686; rv:1.9.5.20) Gecko/8980-09-05 10:28:14 Firefox/3.6.11
1/4/2024 5:04	4.218.184.63	64.161.253.13	UDP	6151	Brute Force	Mozilla/5.0 (compatible; MSIE 8.0; Windows NT 6.0; Trident/5.1)
1/1/2024 21:09	10.228.165.128	112.35.79.111	UDP	2763	SQL Injection	Mozilla/5.0 (iPod; U; CPU iPhone OS 4_0 like Mac OS X; lg-UG) AppleWebKit/531.3.4 (KHTML, like Gecko) Version/3.0.5 Mobile/8B118 Safari/6531.3.4
1/5/2024 7:37	16.167.51.203	78.144.122.139	ICMP	7353	SQL Injection	Mozilla/5.0 (compatible; MSIE 9.0; Windows 95; Trident/4.1)
1/8/2024 16:49	86.141.7.8	41.44.202.156	TCP	3070	Brute Force	Mozilla/5.0 (compatible; MSIE 8.0; Windows NT 6.0; Trident/4.0)
1/3/2024 6:31	65.221.150.44	9.130.48.17	TCP	5688	DDoS	Mozilla/5.0 (Macintosh; PPC Mac OS X 10_11_7 rv:3.0; lij-IT) AppleWebKit/533.46.7 (KHTML, like Gecko) Version/4.0.1 Safari/533.46.7
1/12/2024 15:39	139.106.143.173	53.108.72.250	ICMP	9700	Phishing	Mozilla/5.0 (Android 4.2.2; Mobile; rv:54.0) Gecko/54.0 Firefox/54.0
1/12/2024 19:35	195.171.63.130	67.167.96.204	ICMP	8466	Phishing	Mozilla/5.0 (Windows NT 5.01; ug-CN; rv:1.9.2.20) Gecko/8470-05-06 05:05:27 Firefox/3.8
1/13/2024 8:56	95.43.133.191	50.121.149.35	UDP	5062	SQL Injection	Opera/8.72.(Windows 98; ta-IN) Presto/2.9.170 Version/12.00
1/2/2024 17:30	58.86.204.155	107.176.83.129	TCP	9235	SQL Injection	Mozilla/5.0 (compatible; MSIE 7.0; Windows NT 4.0; Trident/3.0)
1/5/2024 22:49	52.231.53.54	213.161.174.71	ICMP	8520	SQL Injection	Mozilla/5.0 (Macintosh; PPC Mac OS X 10_10_7; rv:1.9.6.20) Gecko/6153-09-12 22:52:20 Firefox/3.6.2
1/13/2024 13:11	8.211.103.44	118.170.211.161	ICMP	9779	DDoS	Mozilla/5.0 (Macintosh; U; PPC Mac OS X 10_11_9 rv:6.0; se-NO) AppleWebKit/535.29.2 (KHTML, like Gecko) Version/4.1 Safari/535.29.2
1/13/2024 2:16	158.36.210.250	50.68.25.36	ICMP	6307	DDoS	Mozilla/5.0 (iPad; CPU iPad OS 6_1_6 like Mac OS X) AppleWebKit/533.0 (KHTML, like Gecko) CriOS/28.0.819.0 Mobile/02X248 Safari/533.0
1/2/2024 2:58	7.31.129.17	52.61.201.161	UDP	483	Brute Force	Mozilla/5.0 (iPod; U; CPU iPhone OS 3_2 like Mac OS X; raj-IN) AppleWebKit/534.40.1 (KHTML, like Gecko) Version/4.0.5 Mobile/8B114 Safari/6534.40.1
1/13/2024 14:02	33.240.176.159	216.250.248.51	ICMP	3234	Malware	Mozilla/5.0 (compatible; MSIE 8.0; Windows CE; Trident/3.1)
1/1/2024 19:10	198.199.4.172	197.132.243.52	TCP	7201	DDoS	Mozilla/5.0 (Macintosh; U; Intel Mac OS X 10_7_2; rv:1.9.4.20) Gecko/2272-12-13 10:25:07 Firefox/3.8
1/2/2024 21:14	220.200.21.9	24.203.246.131	ICMP	5032	SQL Injection	Mozilla/5.0 (Windows; U; Windows 98) AppleWebKit/535.10.1 (KHTML, like Gecko) Version/5.0.5 Safari/535.10.1
1/5/2024 20:02	11.29.243.24	94.165.231.241	TCP	481	DDoS	Mozilla/5.0 (Linux; Android 5.1) AppleWebKit/534.2 (KHTML, like Gecko) Chrome/45.0.824.0 Safari/534.2
1/11/2024 9:43	148.248.97.28	206.201.229.227	TCP	6153	DDoS	Mozilla/5.0 (compatible; MSIE 6.0; Windows NT 5.01; Trident/3.1)
1/12/2024 14:56	70.44.221.46	152.167.48.18	UDP	8452	SQL Injection	Mozilla/5.0 (compatible; MSIE 8.0; Windows NT 6.1; Trident/4.1)
1/12/2024 18:08	28.44.36.44	152.93.165.215	ICMP	1636	Brute Force	Opera/9.44.(X11; Linux i686; nan-TW) Presto/2.9.190 Version/10.00
1/14/2024 8:22	206.157.39.152	7.146.116.145	ICMP	2243	SQL Injection	Opera/8.33.(X11; Linux x86_64; ky-KG) Presto/2.9.177 Version/12.00
1/6/2024 6:35	210.163.218.151	154.172.82.214	ICMP	9727	Malware	Mozilla/5.0 (iPod; U; CPU iPhone OS 4_0 like Mac OS X; wo-SN) AppleWebKit/533.30.3 (KHTML, like Gecko) Version/3.0.5 Mobile/8B112 Safari/6533.30.3
1/12/2024 17:52	57.199.59.224	104.152.187.194	TCP	4948	DDoS	Mozilla/5.0 (Macintosh; PPC Mac OS X 10_9_8; rv:1.9.4.20) Gecko/9272-08-01 14:54:51 Firefox/3.8
1/12/2024 12:06	111.13.2.33	148.171.52.228	ICMP	9155	DDoS	Mozilla/5.0 (compatible; MSIE 6.0; Windows NT 6.2; Trident/3.0)
1/12/2024 20:13	136.1.113.127	4.180.152.35	UDP	254	Phishing	Mozilla/5.0 (compatible; MSIE 9.0; Windows 95; Trident/3.1)
1/11/2024 22:45	209.86.128.113	33.157.19.28	ICMP	8306	Brute Force	Mozilla/5.0 (compatible; MSIE 8.0; Windows NT 10.0; Trident/3.1)
1/10/2024 14:53	72.59.205.223	9.23.117.195	TCP	4200	Brute Force	Mozilla/5.0 (Windows NT 6.0) AppleWebKit/536.0 (KHTML, like Gecko) Chrome/40.0.835.0 Safari/536.0
1/2/2024 20:05	200.186.59.89	75.148.157.244	ICMP	14	SQL Injection	Opera/9.62.(Windows NT 6.2; lb-LU) Presto/2.9.176 Version/10.00
1/1/2024 21:04	96.47.18.109	132.221.63.137	TCP	8607	DDoS	Mozilla/5.0 (Macintosh; U; PPC Mac OS X 10_7_7; rv:1.9.3.20) Gecko/3686-01-04 18:47:36 Firefox/3.6.18
1/8/2024 5:10	202.239.117.228	56.202.144.227	ICMP	5638	Brute Force	Mozilla/5.0 (iPod; U; CPU iPhone OS 4_2 like Mac OS X; fr-FR) AppleWebKit/534.24.5 (KHTML, like Gecko) Version/4.0.5 Mobile/8B113 Safari/6534.24.5
1/11/2024 19:52	101.206.72.233	187.179.133.208	UDP	6518	Brute Force	Mozilla/5.0 (Linux; Android 7.1.1) AppleWebKit/533.0 (KHTML, like Gecko) Chrome/58.0.855.0 Safari/533.0
1/10/2024 15:22	81.168.47.163	160.196.75.32	TCP	8250	DDoS	Opera/8.91.(X11; Linux i686; cs-CZ) Presto/2.9.187 Version/10.00
1/1/2024 19:02	61.15.183.204	131.232.214.75	ICMP	4133	Phishing	Opera/9.60.(Windows NT 10.0; niu-NU) Presto/2.9.166 Version/11.00
1/1/2024 19:01	40.7.141.220	172.218.233.64	UDP	6721	Malware	Mozilla/5.0 (Windows CE; zu-ZA; rv:1.9.0.20) Gecko/3226-11-16 10:53:36 Firefox/3.8
1/13/2024 2:06	88.139.122.38	91.167.79.131	UDP	4527	Phishing	Mozilla/5.0 (Windows NT 6.0) AppleWebKit/532.1 (KHTML, like Gecko) Chrome/27.0.843.0 Safari/532.1
1/3/2024 11:44	164.96.209.35	117.16.218.76	UDP	283	Phishing	Mozilla/5.0 (X11; Linux i686) AppleWebKit/535.2 (KHTML, like Gecko) Chrome/59.0.801.0 Safari/535.2
1/8/2024 2:16	7.57.88.127	213.243.232.90	TCP	4095	DDoS	Mozilla/5.0 (Windows; U; Windows 98) AppleWebKit/533.27.1 (KHTML, like Gecko) Version/5.0.1 Safari/533.27.1
1/5/2024 0:36	68.222.239.177	38.103.62.84	UDP	7227	Brute Force	Mozilla/5.0 (compatible; MSIE 5.0; Windows NT 6.1; Trident/3.0)
1/3/2024 21:15	49.255.103.113	181.4.14.77	TCP	8041	DDoS	Mozilla/5.0 (compatible; MSIE 6.0; Windows NT 5.0; Trident/5.0)
1/2/2024 3:06	137.230.28.29	160.141.98.251	UDP	8340	SQL Injection	Mozilla/5.0 (Android 11; Mobile; rv:43.0) Gecko/43.0 Firefox/43.0
1/12/2024 9:45	19.100.70.154	27.82.243.232	UDP	3554	Brute Force	Mozilla/5.0 (compatible; MSIE 5.0; Windows NT 6.2; Trident/4.0)
1/2/2024 8:40	31.80.156.137	29.50.134.64	UDP	9732	Brute Force	Opera/8.65.(X11; Linux i686; kw-GB) Presto/2.9.189 Version/10.00
1/6/2024 21:03	112.107.226.83	45.208.62.20	TCP	7399	DDoS	Mozilla/5.0 (compatible; MSIE 8.0; Windows NT 10.0; Trident/5.1)
1/1/2024 4:21	46.149.94.182	102.60.59.228	TCP	4038	Phishing	Mozilla/5.0 (Linux; Android 3.1) AppleWebKit/532.2 (KHTML, like Gecko) Chrome/28.0.874.0 Safari/532.2
1/10/2024 10:36	90.208.182.181	144.81.241.128	ICMP	7510	Brute Force	Mozilla/5.0 (X11; Linux i686; rv:1.9.5.20) Gecko/7898-07-25 17:03:29 Firefox/3.8
1/6/2024 3:17	79.174.185.200	76.142.73.9	UDP	9854	Phishing	Mozilla/5.0 (Macintosh; PPC Mac OS X 10_8_6; rv:1.9.2.20) Gecko/2885-01-18 04:10:35 Firefox/3.6.6
1/12/2024 11:43	28.11.200.185	20.210.162.184	UDP	9400	SQL Injection	Mozilla/5.0 (Macintosh; PPC Mac OS X 10_5_5; rv:1.9.6.20) Gecko/5077-09-28 07:54:34 Firefox/4.0
1/9/2024 4:39	33.204.237.63	7.183.17.155	TCP	5784	SQL Injection	Mozilla/5.0 (compatible; MSIE 9.0; Windows 98; Trident/4.0)
1/5/2024 7:05	125.75.141.29	135.60.69.200	UDP	8239	SQL Injection	Mozilla/5.0 (Macintosh; PPC Mac OS X 10_6_8 rv:2.0; sid-ET) AppleWebKit/534.24.7 (KHTML, like Gecko) Version/5.0.1 Safari/534.24.7
1/14/2024 1:32	139.175.139.111	35.141.155.82	UDP	3672	Malware	Mozilla/5.0 (iPod; U; CPU iPhone OS 4_0 like Mac OS X; gv-GB) AppleWebKit/532.47.6 (KHTML, like Gecko) Version/3.0.5 Mobile/8B115 Safari/6532.47.6
1/7/2024 0:46	92.255.64.184	218.234.195.32	UDP	7090	SQL Injection	Mozilla/5.0 (Macintosh; Intel Mac OS X 10_11_6 rv:6.0; km-KH) AppleWebKit/532.16.2 (KHTML, like Gecko) Version/5.0 Safari/532.16.2
1/12/2024 11:12	123.152.193.125	115.172.99.29	ICMP	1051	SQL Injection	Mozilla/5.0 (iPod; U; CPU iPhone OS 3_3 like Mac OS X; fa-IR) AppleWebKit/533.21.2 (KHTML, like Gecko) Version/3.0.5 Mobile/8B114 Safari/6533.21.2
1/3/2024 2:36	139.236.171.177	70.55.197.7	UDP	6040	DDoS	Mozilla/5.0 (compatible; MSIE 9.0; Windows NT 5.1; Trident/4.1)
1/2/2024 23:01	55.106.238.174	216.61.66.108	TCP	3691	Phishing	Mozilla/5.0 (Macintosh; U; PPC Mac OS X 10_6_1) AppleWebKit/534.1 (KHTML, like Gecko) Chrome/63.0.817.0 Safari/534.1
1/9/2024 0:48	157.24.157.177	188.250.29.240	ICMP	3905	Phishing	Mozilla/5.0 (compatible; MSIE 8.0; Windows NT 4.0; Trident/3.1)
1/3/2024 1:37	111.64.66.151	117.165.115.196	ICMP	5295	Phishing	Mozilla/5.0 (Windows NT 6.1; bn-BD; rv:1.9.0.20) Gecko/2577-01-20 08:05:09 Firefox/3.8
1/12/2024 5:42	74.187.204.228	59.37.199.191	TCP	1865	Brute Force	Mozilla/5.0 (Linux; Android 3.2.2) AppleWebKit/534.1 (KHTML, like Gecko) Chrome/50.0.882.0 Safari/534.1
1/8/2024 20:07	71.169.210.17	61.241.68.220	UDP	6928	Phishing	Mozilla/5.0 (Macintosh; PPC Mac OS X 10_10_9 rv:6.0; ss-ZA) AppleWebKit/531.37.1 (KHTML, like Gecko) Version/4.0 Safari/531.37.1
1/5/2024 23:44	211.134.144.231	142.65.91.238	TCP	2966	Brute Force	Mozilla/5.0 (compatible; MSIE 9.0; Windows CE; Trident/4.1)
1/7/2024 15:09	105.158.6.17	143.42.31.5	TCP	8802	DDoS	Opera/8.14.(X11; Linux i686; am-ET) Presto/2.9.185 Version/11.00
1/6/2024 1:48	162.38.8.145	3.210.150.170	UDP	1061	Phishing	Mozilla/5.0 (iPad; CPU iPad OS 14_2 like Mac OS X) AppleWebKit/535.1 (KHTML, like Gecko) CriOS/61.0.895.0 Mobile/20Q498 Safari/535.1
1/3/2024 0:55	3.166.246.96	213.250.66.62	TCP	1731	Brute Force	Mozilla/5.0 (compatible; MSIE 7.0; Windows 98; Trident/3.1)
1/9/2024 3:23	215.135.229.30	221.100.84.17	UDP	3284	Malware	Mozilla/5.0 (compatible; MSIE 6.0; Windows NT 6.0; Trident/5.0)
1/8/2024 15:03	12.44.21.130	135.147.107.189	UDP	3588	Phishing	Mozilla/5.0 (Macintosh; Intel Mac OS X 10_10_0 rv:6.0; mr-IN) AppleWebKit/535.23.2 (KHTML, like Gecko) Version/5.1 Safari/535.23.2
1/2/2024 22:20	40.95.136.218	111.248.97.185	UDP	6904	DDoS	Mozilla/5.0 (compatible; MSIE 9.0; Windows 98; Trident/5.0)
1/14/2024 9:34	43.51.43.175	157.141.89.225	UDP	2091	SQL Injection	Opera/9.10.(X11; Linux i686; ht-HT) Presto/2.9.163 Version/10.00
1/3/2024 4:17	50.190.117.23	50.165.211.99	TCP	2175	DDoS	Mozilla/5.0 (X11; Linux i686; rv:1.9.7.20) Gecko/2636-06-11 11:35:47 Firefox/3.6.11
1/1/2024 6:43	85.24.126.180	5.50.229.77	ICMP	610	Brute Force	Mozilla/5.0 (iPad; CPU iPad OS 5_1_1 like Mac OS X) AppleWebKit/532.0 (KHTML, like Gecko) CriOS/63.0.862.0 Mobile/09W919 Safari/532.0
1/4/2024 15:16	194.97.199.121	193.202.122.126	UDP	2015	SQL Injection	Opera/8.86.(X11; Linux x86_64; en-HK) Presto/2.9.167 Version/12.00
1/6/2024 15:18	180.40.14.20	9.232.32.92	ICMP	6497	DDoS	Mozilla/5.0 (X11; Linux x86_64) AppleWebKit/532.0 (KHTML, like Gecko) Chrome/45.0.895.0 Safari/532.0
1/5/2024 7:29	9.113.139.20	6.68.196.2	UDP	1123	DDoS	Opera/9.81.(X11; Linux x86_64; lzh-TW) Presto/2.9.163 Version/11.00
1/10/2024 13:31	213.36.97.178	128.252.33.96	TCP	3459	Brute Force	Mozilla/5.0 (compatible; MSIE 7.0; Windows NT 10.0; Trident/3.1)
1/6/2024 9:19	166.18.126.47	107.96.32.98	ICMP	2543	SQL Injection	Mozilla/5.0 (Macintosh; Intel Mac OS X 10_11_3) AppleWebKit/531.1 (KHTML, like Gecko) Chrome/52.0.847.0 Safari/531.1
1/7/2024 2:23	111.99.218.222	33.252.173.248	TCP	5161	DDoS	Mozilla/5.0 (Windows; U; Windows 95) AppleWebKit/535.42.4 (KHTML, like Gecko) Version/5.0.4 Safari/535.42.4
1/11/2024 1:24	188.103.133.58	44.51.126.49	UDP	5607	SQL Injection	Mozilla/5.0 (compatible; MSIE 9.0; Windows NT 4.0; Trident/4.0)
1/6/2024 1:06	70.99.2.230	158.118.169.29	UDP	8918	Brute Force	Opera/9.44.(Windows NT 6.2; ar-SS) Presto/2.9.179 Version/10.00
1/5/2024 17:15	10.4.14.170	188.113.119.193	UDP	2374	Malware	Mozilla/5.0 (Macintosh; PPC Mac OS X 10_12_8) AppleWebKit/533.0 (KHTML, like Gecko) Chrome/56.0.814.0 Safari/533.0
1/6/2024 12:42	185.193.2.90	71.201.55.109	TCP	1842	SQL Injection	Mozilla/5.0 (compatible; MSIE 5.0; Windows NT 5.01; Trident/3.1)
1/4/2024 2:29	168.176.36.212	187.187.244.221	UDP	2090	Malware	Mozilla/5.0 (compatible; MSIE 5.0; Windows NT 5.1; Trident/5.0)
1/11/2024 1:00	47.186.161.87	121.172.94.42	ICMP	8293	DDoS	Mozilla/5.0 (iPhone; CPU iPhone OS 5_1_1 like Mac OS X) AppleWebKit/534.0 (KHTML, like Gecko) CriOS/56.0.887.0 Mobile/93B238 Safari/534.0
1/3/2024 13:06	24.228.114.34	195.246.134.51	ICMP	8710	Phishing	Opera/8.96.(X11; Linux x86_64; uk-UA) Presto/2.9.172 Version/11.00
1/1/2024 14:52	156.23.57.56	155.164.176.127	ICMP	2914	Malware	Mozilla/5.0 (Android 4.4; Mobile; rv:64.0) Gecko/64.0 Firefox/64.0
1/9/2024 12:52	223.56.156.238	28.227.127.146	UDP	3493	Brute Force	Mozilla/5.0 (X11; Linux i686; rv:1.9.5.20) Gecko/7846-05-10 13:01:35 Firefox/14.0
1/3/2024 2:28	148.162.183.97	51.74.170.222	UDP	9817	Phishing	Mozilla/5.0 (Windows; U; Windows NT 5.2) AppleWebKit/535.35.1 (KHTML, like Gecko) Version/5.0 Safari/535.35.1
1/1/2024 7:10	200.30.50.205	194.183.145.50	TCP	9476	DDoS	Opera/9.11.(Windows NT 5.0; tr-TR) Presto/2.9.181 Version/12.00
1/14/2024 9:42	104.158.93.70	63.120.231.109	TCP	8447	Malware	Mozilla/5.0 (Windows; U; Windows NT 6.0) AppleWebKit/531.42.3 (KHTML, like Gecko) Version/5.0 Safari/531.42.3
1/1/2024 18:08	53.120.132.89	11.229.154.176	TCP	2932	Malware	Mozilla/5.0 (Macintosh; Intel Mac OS X 10_8_2; rv:1.9.4.20) Gecko/7981-11-24 12:21:36 Firefox/8.0
1/9/2024 10:09	72.100.159.172	32.202.138.192	UDP	5883	Malware	Mozilla/5.0 (compatible; MSIE 9.0; Windows 98; Win 9x 4.90; Trident/4.0)
1/14/2024 8:05	11.167.132.213	167.209.199.169	ICMP	2287	Phishing	Mozilla/5.0 (iPod; U; CPU iPhone OS 3_1 like Mac OS X; shs-CA) AppleWebKit/535.14.7 (KHTML, like Gecko) Version/3.0.5 Mobile/8B112 Safari/6535.14.7
1/14/2024 3:23	47.78.84.86	70.238.182.182	UDP	3014	Malware	Mozilla/5.0 (iPhone; CPU iPhone OS 14_2 like Mac OS X) AppleWebKit/535.2 (KHTML, like Gecko) FxiOS/17.7l6847.0 Mobile/71D677 Safari/535.2
1/1/2024 9:33	90.208.209.42	134.43.119.77	ICMP	5657	SQL Injection	Mozilla/5.0 (compatible; MSIE 8.0; Windows 98; Win 9x 4.90; Trident/4.0)
1/2/2024 3:29	166.13.198.63	31.170.206.67	UDP	808	Phishing	Mozilla/5.0 (iPhone; CPU iPhone OS 4_2_1 like Mac OS X) AppleWebKit/531.0 (KHTML, like Gecko) CriOS/55.0.855.0 Mobile/93L158 Safari/531.0
1/11/2024 13:19	6.85.44.127	163.158.154.45	TCP	6560	DDoS	Mozilla/5.0 (Linux; Android 2.2.1) AppleWebKit/534.1 (KHTML, like Gecko) Chrome/44.0.874.0 Safari/534.1
1/7/2024 21:16	28.181.16.211	86.34.114.94	UDP	5786	SQL Injection	Opera/9.16.(Windows NT 10.0; yo-NG) Presto/2.9.189 Version/10.00
1/12/2024 17:58	51.187.75.228	130.228.187.51	TCP	8168	Brute Force	Opera/9.62.(Windows NT 6.1; shs-CA) Presto/2.9.190 Version/10.00
1/2/2024 3:24	103.90.14.114	201.184.62.143	UDP	2804	Malware	Mozilla/5.0 (compatible; MSIE 6.0; Windows NT 6.0; Trident/5.0)
1/1/2024 21:02	16.13.221.80	179.158.64.224	UDP	8945	SQL Injection	Opera/9.18.(X11; Linux i686; is-IS) Presto/2.9.188 Version/10.00
1/11/2024 22:22	211.229.34.14	188.217.55.11	TCP	9325	Phishing	Mozilla/5.0 (compatible; MSIE 7.0; Windows NT 5.2; Trident/5.0)
1/5/2024 11:53	165.71.52.57	151.125.249.5	UDP	5341	Malware	Mozilla/5.0 (iPod; U; CPU iPhone OS 4_0 like Mac OS X; tk-TM) AppleWebKit/531.42.2 (KHTML, like Gecko) Version/4.0.5 Mobile/8B112 Safari/6531.42.2
1/10/2024 3:06	183.243.73.18	38.106.25.209	ICMP	9086	Phishing	Mozilla/5.0 (Macintosh; U; PPC Mac OS X 10_10_0) AppleWebKit/536.2 (KHTML, like Gecko) Chrome/13.0.823.0 Safari/536.2
1/3/2024 11:57	125.6.11.162	136.166.128.24	UDP	7457	Malware	Mozilla/5.0 (compatible; MSIE 8.0; Windows CE; Trident/4.1)
1/6/2024 23:13	54.81.188.104	103.121.237.185	ICMP	6145	DDoS	Mozilla/5.0 (Android 4.4.1; Mobile; rv:14.0) Gecko/14.0 Firefox/14.0
1/5/2024 6:10	92.216.128.120	92.208.209.107	ICMP	233	Brute Force	Mozilla/5.0 (Macintosh; U; Intel Mac OS X 10_9_8) AppleWebKit/535.1 (KHTML, like Gecko) Chrome/55.0.834.0 Safari/535.1
1/4/2024 3:30	76.254.255.204	148.229.226.139	UDP	3414	Phishing	Mozilla/5.0 (X11; Linux x86_64; rv:1.9.7.20) Gecko/5080-10-07 15:33:14 Firefox/3.6.9
1/7/2024 3:27	135.228.0.25	38.129.174.16	TCP	2054	Malware	Mozilla/5.0 (compatible; MSIE 5.0; Windows 95; Trident/5.1)
1/14/2024 12:40	176.199.85.233	114.153.211.79	UDP	7111	Malware	Mozilla/5.0 (Linux; Android 4.0.2) AppleWebKit/535.2 (KHTML, like Gecko) Chrome/58.0.845.0 Safari/535.2
1/11/2024 18:27	106.147.7.244	16.194.183.28	ICMP	8081	DDoS	Mozilla/5.0 (Windows; U; Windows NT 5.01) AppleWebKit/533.17.5 (KHTML, like Gecko) Version/4.0.4 Safari/533.17.5
1/5/2024 5:41	188.176.101.99	98.43.151.253	UDP	6899	Brute Force	Mozilla/5.0 (X11; Linux x86_64) AppleWebKit/534.0 (KHTML, like Gecko) Chrome/36.0.818.0 Safari/534.0
1/1/2024 18:18	221.88.24.81	6.114.2.255	UDP	7923	Malware	Mozilla/5.0 (iPod; U; CPU iPhone OS 3_2 like Mac OS X; rw-RW) AppleWebKit/534.4.7 (KHTML, like Gecko) Version/3.0.5 Mobile/8B113 Safari/6534.4.7
1/13/2024 10:44	206.1.3.163	49.30.151.78	TCP	8822	SQL Injection	Mozilla/5.0 (Macintosh; U; Intel Mac OS X 10_9_5 rv:2.0; bhb-IN) AppleWebKit/535.36.1 (KHTML, like Gecko) Version/5.0.4 Safari/535.36.1
1/5/2024 16:27	82.10.2.126	145.39.10.40	UDP	9434	Phishing	Mozilla/5.0 (Macintosh; Intel Mac OS X 10_8_7 rv:6.0; bo-IN) AppleWebKit/534.23.3 (KHTML, like Gecko) Version/4.0.2 Safari/534.23.3
1/6/2024 16:07	168.55.81.82	37.191.101.124	UDP	5658	Phishing	Mozilla/5.0 (Windows; U; Windows NT 6.1) AppleWebKit/534.12.7 (KHTML, like Gecko) Version/5.1 Safari/534.12.7
1/8/2024 14:50	194.81.90.178	18.154.6.199	UDP	7406	Malware	Opera/8.67.(X11; Linux i686; mg-MG) Presto/2.9.183 Version/12.00
1/11/2024 4:55	188.169.175.172	218.163.207.157	TCP	1354	Brute Force	Mozilla/5.0 (Macintosh; U; Intel Mac OS X 10_6_8) AppleWebKit/535.2 (KHTML, like Gecko) Chrome/22.0.825.0 Safari/535.2
1/8/2024 3:57	126.57.95.225	69.73.81.188	ICMP	3382	Brute Force	Mozilla/5.0 (compatible; MSIE 7.0; Windows 98; Win 9x 4.90; Trident/3.1)
1/5/2024 22:28	1.167.18.11	179.238.55.112	ICMP	5358	SQL Injection	Mozilla/5.0 (compatible; MSIE 6.0; Windows 98; Trident/4.1)
1/5/2024 4:44	173.211.153.52	91.236.19.97	ICMP	2555	Malware	Mozilla/5.0 (Linux; Android 4.1) AppleWebKit/531.2 (KHTML, like Gecko) Chrome/41.0.808.0 Safari/531.2
1/8/2024 3:49	174.222.32.180	44.240.7.57	UDP	530	Brute Force	Opera/8.69.(Windows 98; Win 9x 4.90; wal-ET) Presto/2.9.167 Version/10.00
1/9/2024 2:47	6.232.125.181	134.111.11.146	UDP	6526	Phishing	Mozilla/5.0 (iPod; U; CPU iPhone OS 3_3 like Mac OS X; gv-GB) AppleWebKit/531.7.7 (KHTML, like Gecko) Version/3.0.5 Mobile/8B118 Safari/6531.7.7
1/12/2024 0:21	162.216.59.100	91.24.10.35	ICMP	5948	Brute Force	Opera/9.70.(Windows NT 10.0; ts-ZA) Presto/2.9.171 Version/12.00
1/9/2024 23:36	70.0.240.70	33.165.91.238	ICMP	1183	DDoS	Mozilla/5.0 (Macintosh; U; PPC Mac OS X 10_5_0) AppleWebKit/536.2 (KHTML, like Gecko) Chrome/40.0.820.0 Safari/536.2
1/7/2024 5:42	31.126.60.185	131.222.16.212	ICMP	3214	Malware	Opera/9.19.(X11; Linux i686; cy-GB) Presto/2.9.179 Version/12.00
1/13/2024 5:03	4.62.206.33	119.228.197.198	ICMP	1132	Malware	Opera/9.68.(X11; Linux x86_64; ha-NG) Presto/2.9.180 Version/11.00
1/5/2024 5:51	146.58.124.168	45.167.13.183	UDP	2672	Malware	Mozilla/5.0 (Macintosh; PPC Mac OS X 10_12_2; rv:1.9.5.20) Gecko/8447-08-01 18:09:15 Firefox/5.0
1/14/2024 8:45	208.148.20.112	61.182.218.1	TCP	2551	Malware	Mozilla/5.0 (Macintosh; PPC Mac OS X 10_6_1 rv:5.0; wal-ET) AppleWebKit/534.46.7 (KHTML, like Gecko) Version/4.1 Safari/534.46.7
1/1/2024 5:40	86.171.10.137	203.125.204.247	ICMP	9346	Brute Force	Mozilla/5.0 (Linux; Android 7.0) AppleWebKit/532.1 (KHTML, like Gecko) Chrome/30.0.820.0 Safari/532.1
1/11/2024 14:24	149.235.121.149	7.221.92.46	TCP	1229	SQL Injection	Mozilla/5.0 (compatible; MSIE 7.0; Windows NT 4.0; Trident/3.0)
1/14/2024 1:35	130.177.189.251	114.93.244.247	TCP	9850	Brute Force	Mozilla/5.0 (Windows; U; Windows CE) AppleWebKit/533.27.7 (KHTML, like Gecko) Version/5.0.3 Safari/533.27.7
1/13/2024 6:05	207.253.210.226	73.9.159.99	ICMP	8608	Brute Force	Mozilla/5.0 (compatible; MSIE 8.0; Windows NT 4.0; Trident/4.0)
1/13/2024 8:24	2.28.12.43	88.144.202.3	ICMP	2045	Malware	Mozilla/5.0 (iPhone; CPU iPhone OS 6_1_6 like Mac OS X) AppleWebKit/536.1 (KHTML, like Gecko) CriOS/51.0.831.0 Mobile/26V959 Safari/536.1
1/7/2024 14:33	146.91.158.154	64.208.52.204	UDP	7242	DDoS	Mozilla/5.0 (Macintosh; U; PPC Mac OS X 10_5_5) AppleWebKit/531.2 (KHTML, like Gecko) Chrome/53.0.812.0 Safari/531.2
1/2/2024 1:37	76.0.61.231	47.207.145.0	TCP	5552	SQL Injection	Opera/8.84.(Windows NT 6.0; nr-ZA) Presto/2.9.175 Version/11.00
1/5/2024 18:29	166.60.185.137	147.149.10.58	ICMP	7552	DDoS	Mozilla/5.0 (compatible; MSIE 7.0; Windows NT 5.1; Trident/3.0)
1/7/2024 20:47	48.250.6.67	47.189.17.173	UDP	8972	Brute Force	Mozilla/5.0 (compatible; MSIE 8.0; Windows 95; Trident/3.1)
1/8/2024 8:55	68.69.49.65	156.211.203.115	ICMP	3819	Phishing	Mozilla/5.0 (Android 4.4; Mobile; rv:63.0) Gecko/63.0 Firefox/63.0
1/3/2024 1:58	11.4.242.187	214.207.223.137	UDP	9761	Phishing	Mozilla/5.0 (Windows; U; Windows NT 6.1) AppleWebKit/534.31.7 (KHTML, like Gecko) Version/4.1 Safari/534.31.7
1/6/2024 17:49	150.17.173.242	108.138.217.43	UDP	3684	Brute Force	Opera/9.74.(X11; Linux i686; lo-LA) Presto/2.9.190 Version/11.00
1/2/2024 13:59	74.205.174.233	94.176.59.214	UDP	5965	SQL Injection	Mozilla/5.0 (iPod; U; CPU iPhone OS 4_0 like Mac OS X; ht-HT) AppleWebKit/534.42.6 (KHTML, like Gecko) Version/3.0.5 Mobile/8B114 Safari/6534.42.6
1/4/2024 10:19	208.174.23.146	160.99.208.27	TCP	2347	Phishing	Mozilla/5.0 (iPhone; CPU iPhone OS 9_3_5 like Mac OS X) AppleWebKit/532.1 (KHTML, like Gecko) CriOS/19.0.862.0 Mobile/17A535 Safari/532.1
1/12/2024 5:16	125.70.78.244	180.59.131.235	TCP	4566	Phishing	Opera/8.69.(X11; Linux x86_64; gez-ER) Presto/2.9.187 Version/11.00
1/7/2024 21:24	140.192.70.14	196.221.191.77	UDP	2052	Phishing	Mozilla/5.0 (compatible; MSIE 8.0; Windows NT 5.0; Trident/5.0)
1/4/2024 21:58	45.184.82.224	162.203.174.115	UDP	4591	SQL Injection	Mozilla/5.0 (compatible; MSIE 7.0; Windows NT 5.2; Trident/3.0)
1/3/2024 19:57	93.149.237.177	201.152.38.83	UDP	3808	DDoS	Opera/9.64.(Windows NT 6.0; as-IN) Presto/2.9.180 Version/11.00
1/10/2024 0:18	50.84.60.37	23.6.196.42	ICMP	1265	Malware	Mozilla/5.0 (Macintosh; U; PPC Mac OS X 10_7_1) AppleWebKit/531.2 (KHTML, like Gecko) Chrome/53.0.832.0 Safari/531.2
1/2/2024 6:58	216.15.27.230	59.21.206.76	TCP	9277	Phishing	Mozilla/5.0 (Windows; U; Windows NT 6.1) AppleWebKit/531.5.7 (KHTML, like Gecko) Version/4.1 Safari/531.5.7
1/4/2024 10:06	27.148.36.38	196.216.70.179	TCP	862	SQL Injection	Opera/8.89.(Windows NT 5.2; iw-IL) Presto/2.9.170 Version/11.00
1/1/2024 8:47	89.18.134.46	96.128.57.97	UDP	1017	Brute Force	Mozilla/5.0 (iPod; U; CPU iPhone OS 4_0 like Mac OS X; nl-AW) AppleWebKit/534.6.6 (KHTML, like Gecko) Version/4.0.5 Mobile/8B117 Safari/6534.6.6
1/3/2024 15:33	117.102.21.123	24.103.138.147	TCP	1472	Phishing	Mozilla/5.0 (compatible; MSIE 6.0; Windows NT 6.0; Trident/5.1)
1/2/2024 3:52	50.6.110.109	222.105.201.85	ICMP	8622	Malware	Opera/9.28.(X11; Linux i686; fi-FI) Presto/2.9.186 Version/10.00
1/13/2024 15:38	221.26.26.204	173.113.139.165	ICMP	6945	Malware	Mozilla/5.0 (Windows NT 6.0; bg-BG; rv:1.9.0.20) Gecko/3078-04-11 10:27:48 Firefox/9.0
1/8/2024 21:02	40.183.30.5	188.16.39.55	TCP	8432	Malware	Mozilla/5.0 (Macintosh; U; Intel Mac OS X 10_6_3; rv:1.9.2.20) Gecko/3716-11-19 02:03:22 Firefox/8.0
1/7/2024 9:28	128.198.78.46	112.203.73.153	TCP	886	Brute Force	Mozilla/5.0 (Macintosh; U; Intel Mac OS X 10_7_0 rv:6.0; bo-IN) AppleWebKit/531.36.1 (KHTML, like Gecko) Version/5.0.1 Safari/531.36.1
1/13/2024 13:08	113.113.248.61	71.191.116.197	TCP	438	DDoS	Mozilla/5.0 (Macintosh; PPC Mac OS X 10_9_4) AppleWebKit/534.0 (KHTML, like Gecko) Chrome/21.0.887.0 Safari/534.0
1/8/2024 20:09	160.125.249.126	107.72.76.225	UDP	3966	Malware	Mozilla/5.0 (Android 4.0.3; Mobile; rv:21.0) Gecko/21.0 Firefox/21.0
1/11/2024 2:13	151.95.230.203	193.134.163.196	TCP	6254	DDoS	Mozilla/5.0 (Windows; U; Windows NT 10.0) AppleWebKit/531.8.1 (KHTML, like Gecko) Version/4.0 Safari/531.8.1
1/6/2024 6:56	119.224.23.168	7.166.95.50	UDP	7641	DDoS	Opera/8.28.(Windows NT 5.01; an-ES) Presto/2.9.161 Version/10.00
1/1/2024 9:14	10.244.106.25	6.212.128.217	ICMP	2025	Malware	Opera/9.98.(X11; Linux x86_64; is-IS) Presto/2.9.182 Version/12.00
1/1/2024 9:51	204.166.3.32	167.95.29.224	ICMP	6840	DDoS	Mozilla/5.0 (Windows; U; Windows 95) AppleWebKit/532.8.1 (KHTML, like Gecko) Version/5.0.5 Safari/532.8.1
1/10/2024 2:17	21.112.25.205	195.17.160.11	UDP	3530	SQL Injection	Mozilla/5.0 (Windows NT 4.0; wae-CH; rv:1.9.0.20) Gecko/9312-06-21 01:36:17 Firefox/3.6.4
1/8/2024 22:55	131.101.208.1	99.119.209.170	TCP	8293	SQL Injection	Mozilla/5.0 (Linux; Android 4.4) AppleWebKit/534.2 (KHTML, like Gecko) Chrome/41.0.859.0 Safari/534.2
1/9/2024 11:22	151.79.211.104	84.121.169.103	TCP	7276	SQL Injection	Opera/8.52.(X11; Linux i686; es-MX) Presto/2.9.160 Version/11.00
1/10/2024 19:33	143.76.202.193	89.87.203.144	UDP	2243	Malware	Mozilla/5.0 (Macintosh; U; Intel Mac OS X 10_7_2) AppleWebKit/531.2 (KHTML, like Gecko) Chrome/33.0.890.0 Safari/531.2
1/7/2024 23:31	168.159.235.36	204.128.250.11	UDP	691	Malware	Mozilla/5.0 (Windows NT 6.2) AppleWebKit/536.0 (KHTML, like Gecko) Chrome/48.0.833.0 Safari/536.0
1/8/2024 3:37	39.71.91.30	189.82.224.33	UDP	3229	Phishing	Mozilla/5.0 (Android 5.1; Mobile; rv:39.0) Gecko/39.0 Firefox/39.0
1/6/2024 14:30	174.217.186.71	96.132.219.29	TCP	4717	Phishing	Mozilla/5.0 (Macintosh; PPC Mac OS X 10_10_2 rv:4.0; hsb-DE) AppleWebKit/535.7.2 (KHTML, like Gecko) Version/5.1 Safari/535.7.2
1/2/2024 23:32	167.70.53.153	79.55.233.124	ICMP	4686	Brute Force	Mozilla/5.0 (iPod; U; CPU iPhone OS 4_3 like Mac OS X; unm-US) AppleWebKit/533.33.3 (KHTML, like Gecko) Version/4.0.5 Mobile/8B119 Safari/6533.33.3
1/11/2024 11:49	50.225.115.97	105.25.105.255	UDP	4977	Brute Force	Mozilla/5.0 (Windows NT 6.0; tcy-IN; rv:1.9.1.20) Gecko/6836-10-02 13:12:31 Firefox/3.8
1/9/2024 7:09	175.144.99.135	56.236.59.176	TCP	715	DDoS	Mozilla/5.0 (Macintosh; PPC Mac OS X 10_12_6; rv:1.9.5.20) Gecko/2740-01-03 19:20:58 Firefox/3.8
1/6/2024 21:19	163.102.187.111	216.227.37.141	ICMP	9032	DDoS	Mozilla/5.0 (Linux; Android 2.2) AppleWebKit/534.2 (KHTML, like Gecko) Chrome/49.0.869.0 Safari/534.2
1/6/2024 22:47	19.89.148.54	145.81.231.57	TCP	3186	Malware	Mozilla/5.0 (compatible; MSIE 9.0; Windows NT 6.2; Trident/4.0)
1/6/2024 13:13	200.208.84.116	169.65.142.255	UDP	8785	DDoS	Mozilla/5.0 (Linux; Android 2.1) AppleWebKit/531.0 (KHTML, like Gecko) Chrome/26.0.899.0 Safari/531.0
1/5/2024 7:51	189.214.144.11	54.85.136.126	TCP	32	Phishing	Opera/8.12.(Windows 98; Win 9x 4.90; it-IT) Presto/2.9.161 Version/10.00
1/12/2024 15:45	212.145.228.16	212.32.41.166	TCP	2909	Brute Force	Mozilla/5.0 (Linux; Android 2.3.5) AppleWebKit/533.2 (KHTML, like Gecko) Chrome/17.0.810.0 Safari/533.2
1/3/2024 8:21	13.131.220.79	117.213.241.181	TCP	8596	Brute Force	Mozilla/5.0 (Macintosh; Intel Mac OS X 10_8_8) AppleWebKit/536.0 (KHTML, like Gecko) Chrome/34.0.893.0 Safari/536.0
1/13/2024 21:45	70.138.90.143	62.127.23.215	UDP	4871	Brute Force	Opera/9.35.(X11; Linux i686; li-BE) Presto/2.9.181 Version/11.00
1/5/2024 2:09	48.83.236.135	58.9.98.214	TCP	959	Phishing	Mozilla/5.0 (X11; Linux i686) AppleWebKit/535.0 (KHTML, like Gecko) Chrome/37.0.824.0 Safari/535.0
1/7/2024 20:01	120.111.157.192	80.156.137.244	TCP	506	Brute Force	Mozilla/5.0 (iPhone; CPU iPhone OS 6_1_6 like Mac OS X) AppleWebKit/535.1 (KHTML, like Gecko) CriOS/29.0.870.0 Mobile/18U972 Safari/535.1
1/10/2024 10:46	210.111.179.243	53.194.32.94	TCP	4361	SQL Injection	Mozilla/5.0 (Macintosh; U; PPC Mac OS X 10_8_9 rv:3.0; eu-FR) AppleWebKit/535.4.6 (KHTML, like Gecko) Version/4.0.3 Safari/535.4.6
1/3/2024 4:27	173.171.51.47	213.177.60.203	UDP	1120	Brute Force	Mozilla/5.0 (Windows; U; Windows 95) AppleWebKit/532.35.2 (KHTML, like Gecko) Version/5.0.1 Safari/532.35.2
1/4/2024 17:29	84.209.31.159	180.124.96.201	ICMP	6062	Malware	Mozilla/5.0 (Windows; U; Windows NT 5.01) AppleWebKit/532.29.1 (KHTML, like Gecko) Version/5.0 Safari/532.29.1
1/6/2024 15:36	9.133.2.51	153.163.89.67	TCP	5092	Brute Force	Mozilla/5.0 (iPod; U; CPU iPhone OS 3_1 like Mac OS X; hak-TW) AppleWebKit/535.25.5 (KHTML, like Gecko) Version/3.0.5 Mobile/8B111 Safari/6535.25.5
1/14/2024 14:15	103.187.239.193	83.132.211.52	ICMP	8832	SQL Injection	Mozilla/5.0 (Windows 98) AppleWebKit/534.0 (KHTML, like Gecko) Chrome/53.0.878.0 Safari/534.0
1/8/2024 6:03	22.76.99.237	61.46.3.75	ICMP	7752	DDoS	Mozilla/5.0 (Android 4.0.3; Mobile; rv:7.0) Gecko/7.0 Firefox/7.0
1/13/2024 20:57	85.185.188.36	101.72.128.111	ICMP	2055	Malware	Mozilla/5.0 (X11; Linux x86_64; rv:1.9.6.20) Gecko/2313-12-10 11:16:00 Firefox/3.6.1
1/7/2024 11:10	138.117.26.150	150.150.52.93	TCP	8094	Malware	Mozilla/5.0 (Macintosh; U; Intel Mac OS X 10_11_6 rv:3.0; raj-IN) AppleWebKit/534.37.5 (KHTML, like Gecko) Version/4.0.5 Safari/534.37.5
1/2/2024 1:29	135.105.255.197	172.116.93.197	UDP	7179	Phishing	Mozilla/5.0 (Windows; U; Windows NT 5.2) AppleWebKit/535.40.5 (KHTML, like Gecko) Version/5.0 Safari/535.40.5
1/4/2024 6:23	125.132.232.232	205.32.100.245	ICMP	5951	SQL Injection	Mozilla/5.0 (Macintosh; U; PPC Mac OS X 10_6_4 rv:5.0; he-IL) AppleWebKit/535.42.4 (KHTML, like Gecko) Version/4.0.1 Safari/535.42.4
1/4/2024 16:41	209.201.158.253	148.88.149.155	ICMP	4702	Brute Force	Mozilla/5.0 (Macintosh; U; Intel Mac OS X 10_5_5; rv:1.9.6.20) Gecko/8199-12-11 16:39:59 Firefox/3.8
1/7/2024 17:52	180.68.158.33	90.40.30.95	TCP	2934	DDoS	Mozilla/5.0 (iPhone; CPU iPhone OS 10_3_3 like Mac OS X) AppleWebKit/536.1 (KHTML, like Gecko) CriOS/30.0.812.0 Mobile/25S480 Safari/536.1
1/6/2024 1:46	197.193.58.247	121.216.81.120	ICMP	5729	SQL Injection	Opera/9.54.(Windows NT 5.01; ln-CD) Presto/2.9.165 Version/11.00
1/8/2024 5:52	176.49.55.239	196.32.59.249	TCP	1919	DDoS	Mozilla/5.0 (Windows NT 4.0) AppleWebKit/534.1 (KHTML, like Gecko) Chrome/28.0.877.0 Safari/534.1
1/1/2024 14:17	124.90.177.42	52.65.250.178	UDP	8775	SQL Injection	Mozilla/5.0 (iPhone; CPU iPhone OS 6_1_6 like Mac OS X) AppleWebKit/534.2 (KHTML, like Gecko) FxiOS/14.9o3646.0 Mobile/82K306 Safari/534.2
1/4/2024 15:20	80.74.163.210	44.33.30.70	ICMP	704	SQL Injection	Opera/8.88.(X11; Linux i686; sa-IN) Presto/2.9.171 Version/12.00
1/2/2024 16:44	160.21.34.92	140.80.130.67	ICMP	6156	Phishing	Mozilla/5.0 (Macintosh; U; PPC Mac OS X 10_5_9 rv:4.0; hy-AM) AppleWebKit/532.24.4 (KHTML, like Gecko) Version/5.1 Safari/532.24.4
1/2/2024 18:12	157.246.154.21	188.142.199.194	ICMP	33	DDoS	Mozilla/5.0 (iPad; CPU iPad OS 7_1_2 like Mac OS X) AppleWebKit/533.0 (KHTML, like Gecko) FxiOS/16.7j3677.0 Mobile/90K470 Safari/533.0
1/13/2024 4:02	115.91.20.228	162.23.31.49	ICMP	7457	Phishing	Mozilla/5.0 (Windows NT 10.0; ro-RO; rv:1.9.0.20) Gecko/6150-02-01 16:26:01 Firefox/3.8
1/3/2024 10:48	125.45.44.110	91.145.167.86	ICMP	1797	Brute Force	Mozilla/5.0 (Windows 95) AppleWebKit/533.0 (KHTML, like Gecko) Chrome/28.0.814.0 Safari/533.0
1/13/2024 18:33	36.113.70.72	169.31.106.30	TCP	3214	DDoS	Mozilla/5.0 (compatible; MSIE 9.0; Windows NT 5.0; Trident/3.0)
1/14/2024 5:42	140.171.248.90	188.123.246.57	UDP	8993	SQL Injection	Mozilla/5.0 (Windows; U; Windows NT 5.2) AppleWebKit/533.28.7 (KHTML, like Gecko) Version/4.1 Safari/533.28.7
1/4/2024 19:23	82.204.42.239	117.55.172.203	UDP	5571	Phishing	Mozilla/5.0 (Linux; Android 7.0) AppleWebKit/535.0 (KHTML, like Gecko) Chrome/35.0.812.0 Safari/535.0
1/1/2024 3:48	200.28.237.221	119.191.108.83	ICMP	7029	Phishing	Mozilla/5.0 (compatible; MSIE 9.0; Windows NT 5.2; Trident/4.0)
1/10/2024 10:38	107.150.46.142	37.199.130.0	ICMP	4632	SQL Injection	Mozilla/5.0 (X11; Linux x86_64; rv:1.9.6.20) Gecko/7171-04-16 11:43:38 Firefox/3.8
1/6/2024 12:58	90.64.70.165	160.3.217.215	UDP	7050	DDoS	Opera/8.58.(X11; Linux x86_64; ur-PK) Presto/2.9.182 Version/11.00
1/12/2024 2:39	102.126.120.181	111.183.91.91	UDP	4764	DDoS	Mozilla/5.0 (Windows; U; Windows NT 5.2) AppleWebKit/535.35.3 (KHTML, like Gecko) Version/4.0 Safari/535.35.3
1/6/2024 10:38	169.89.59.237	206.19.196.116	UDP	1728	Brute Force	Mozilla/5.0 (Android 2.3.5; Mobile; rv:21.0) Gecko/21.0 Firefox/21.0
1/2/2024 15:02	187.102.122.89	167.180.152.75	ICMP	4057	DDoS	Mozilla/5.0 (iPhone; CPU iPhone OS 14_2_1 like Mac OS X) AppleWebKit/531.0 (KHTML, like Gecko) CriOS/13.0.819.0 Mobile/23U949 Safari/531.0
1/1/2024 6:06	145.191.64.143	1.180.162.123	ICMP	7865	Brute Force	Mozilla/5.0 (Windows 98; Win 9x 4.90) AppleWebKit/533.2 (KHTML, like Gecko) Chrome/46.0.883.0 Safari/533.2
1/4/2024 20:36	184.33.80.185	210.200.67.189	ICMP	2078	DDoS	Mozilla/5.0 (Windows; U; Windows 98) AppleWebKit/532.26.2 (KHTML, like Gecko) Version/4.0.3 Safari/532.26.2
1/3/2024 5:36	169.223.86.79	141.5.126.188	UDP	8798	Phishing	Mozilla/5.0 (compatible; MSIE 6.0; Windows NT 5.01; Trident/4.1)
1/2/2024 17:36	219.117.130.223	10.83.9.67	UDP	526	Malware	Mozilla/5.0 (Linux; Android 4.0) AppleWebKit/534.2 (KHTML, like Gecko) Chrome/35.0.889.0 Safari/534.2
1/13/2024 22:06	99.151.76.101	77.252.243.58	UDP	6626	Phishing	Mozilla/5.0 (Macintosh; Intel Mac OS X 10_9_1 rv:3.0; crh-UA) AppleWebKit/531.38.1 (KHTML, like Gecko) Version/4.0.5 Safari/531.38.1
1/6/2024 9:32	52.213.111.80	73.58.200.38	TCP	8597	Phishing	Mozilla/5.0 (Windows NT 6.0) AppleWebKit/531.0 (KHTML, like Gecko) Chrome/36.0.842.0 Safari/531.0
1/11/2024 0:46	67.237.34.130	10.198.230.138	UDP	4043	DDoS	Opera/9.93.(Windows NT 4.0; lzh-TW) Presto/2.9.166 Version/12.00
1/11/2024 19:12	173.106.179.191	196.76.149.63	TCP	122	Brute Force	Mozilla/5.0 (compatible; MSIE 6.0; Windows 98; Win 9x 4.90; Trident/3.0)
1/6/2024 0:20	209.131.141.237	214.195.188.151	ICMP	3836	DDoS	Mozilla/5.0 (compatible; MSIE 5.0; Windows NT 5.1; Trident/4.1)
1/2/2024 22:50	48.199.36.165	198.69.245.49	TCP	7352	Malware	Mozilla/5.0 (compatible; MSIE 8.0; Windows NT 6.2; Trident/4.0)
1/9/2024 11:55	65.92.123.69	76.149.77.197	TCP	3727	Malware	Mozilla/5.0 (Windows NT 10.0; pa-IN; rv:1.9.1.20) Gecko/5752-07-21 20:14:50 Firefox/3.6.19
1/9/2024 11:40	87.26.160.212	23.202.220.116	TCP	1116	Malware	Mozilla/5.0 (X11; Linux i686; rv:1.9.6.20) Gecko/7594-02-19 14:50:57 Firefox/3.8
1/12/2024 8:09	73.243.203.189	2.216.41.96	UDP	9986	Brute Force	Mozilla/5.0 (Windows; U; Windows 95) AppleWebKit/533.21.7 (KHTML, like Gecko) Version/5.0 Safari/533.21.7
1/4/2024 12:14	80.61.243.115	63.59.225.72	UDP	2203	Malware	Mozilla/5.0 (Linux; Android 11) AppleWebKit/535.2 (KHTML, like Gecko) Chrome/29.0.878.0 Safari/535.2
1/10/2024 23:26	190.40.38.39	73.71.15.209	ICMP	3077	DDoS	Opera/9.64.(Windows NT 10.0; ckb-IQ) Presto/2.9.183 Version/12.00
1/7/2024 12:05	98.84.32.91	90.220.79.105	ICMP	4629	SQL Injection	Mozilla/5.0 (compatible; MSIE 6.0; Windows NT 4.0; Trident/4.0)
1/1/2024 9:04	13.76.226.107	167.99.89.172	UDP	289	Phishing	Opera/8.36.(X11; Linux i686; pap-CW) Presto/2.9.186 Version/12.00
1/11/2024 22:42	25.128.26.61	157.212.249.238	TCP	5690	Phishing	Mozilla/5.0 (X11; Linux i686; rv:1.9.6.20) Gecko/7788-06-15 20:44:02 Firefox/3.8
1/4/2024 0:02	217.54.95.96	211.44.55.245	ICMP	5391	DDoS	Mozilla/5.0 (Windows NT 5.2) AppleWebKit/536.2 (KHTML, like Gecko) Chrome/41.0.886.0 Safari/536.2
1/9/2024 22:27	185.201.57.11	66.154.118.84	UDP	8586	Malware	Opera/9.89.(Windows NT 5.2; ru-UA) Presto/2.9.186 Version/12.00
1/10/2024 3:00	136.45.140.225	3.27.80.93	UDP	1502	DDoS	Mozilla/5.0 (iPhone; CPU iPhone OS 14_2_1 like Mac OS X) AppleWebKit/533.1 (KHTML, like Gecko) CriOS/28.0.830.0 Mobile/67S524 Safari/533.1
1/12/2024 18:29	88.161.50.102	95.159.255.59	UDP	7011	Malware	Mozilla/5.0 (iPhone; CPU iPhone OS 10_3_4 like Mac OS X) AppleWebKit/536.0 (KHTML, like Gecko) CriOS/47.0.836.0 Mobile/64T606 Safari/536.0
1/10/2024 1:40	136.235.227.217	210.235.162.132	UDP	2857	Malware	Mozilla/5.0 (Android 3.0; Mobile; rv:44.0) Gecko/44.0 Firefox/44.0
1/9/2024 3:41	194.206.27.94	223.247.245.60	ICMP	112	Malware	Mozilla/5.0 (Macintosh; U; PPC Mac OS X 10_7_4 rv:3.0; en-ZA) AppleWebKit/535.46.6 (KHTML, like Gecko) Version/4.0.2 Safari/535.46.6
1/14/2024 14:08	139.41.185.8	81.130.243.21	TCP	8342	DDoS	Mozilla/5.0 (Macintosh; U; Intel Mac OS X 10_9_5; rv:1.9.4.20) Gecko/4675-10-26 18:16:27 Firefox/15.0
1/10/2024 14:51	166.236.130.240	136.212.140.254	UDP	8568	Phishing	Mozilla/5.0 (Windows NT 6.0) AppleWebKit/533.0 (KHTML, like Gecko) Chrome/45.0.899.0 Safari/533.0
1/3/2024 22:41	109.245.69.238	151.205.106.80	ICMP	525	Brute Force	Mozilla/5.0 (Windows; U; Windows NT 6.2) AppleWebKit/534.15.1 (KHTML, like Gecko) Version/4.0 Safari/534.15.1
1/5/2024 9:53	188.125.67.103	12.137.216.43	UDP	8953	Malware	Mozilla/5.0 (compatible; MSIE 8.0; Windows NT 6.0; Trident/3.0)
1/2/2024 16:32	12.146.153.101	104.72.47.241	TCP	6372	Phishing	Mozilla/5.0 (Macintosh; U; PPC Mac OS X 10_6_4 rv:6.0; so-KE) AppleWebKit/531.46.1 (KHTML, like Gecko) Version/4.0 Safari/531.46.1
1/13/2024 0:08	145.251.153.206	167.109.184.39	TCP	5377	SQL Injection	Mozilla/5.0 (Windows; U; Windows 98) AppleWebKit/535.45.7 (KHTML, like Gecko) Version/4.0.1 Safari/535.45.7
1/2/2024 14:17	213.168.9.90	216.198.153.91	ICMP	2636	SQL Injection	Mozilla/5.0 (iPhone; CPU iPhone OS 14_2 like Mac OS X) AppleWebKit/531.2 (KHTML, like Gecko) CriOS/48.0.832.0 Mobile/29N783 Safari/531.2
1/7/2024 12:56	187.135.152.178	9.116.41.20	UDP	8254	DDoS	Mozilla/5.0 (Linux; Android 6.0) AppleWebKit/535.2 (KHTML, like Gecko) Chrome/20.0.834.0 Safari/535.2
1/8/2024 20:46	99.198.115.112	137.111.117.255	TCP	2039	Malware	Mozilla/5.0 (Windows; U; Windows NT 10.0) AppleWebKit/534.21.1 (KHTML, like Gecko) Version/4.1 Safari/534.21.1
1/10/2024 6:38	66.245.146.167	191.143.75.11	TCP	6057	DDoS	Mozilla/5.0 (compatible; MSIE 7.0; Windows NT 5.1; Trident/4.0)
1/13/2024 9:01	23.194.100.166	5.154.201.185	ICMP	9574	Phishing	Mozilla/5.0 (iPod; U; CPU iPhone OS 3_3 like Mac OS X; iu-CA) AppleWebKit/532.37.5 (KHTML, like Gecko) Version/4.0.5 Mobile/8B119 Safari/6532.37.5
1/2/2024 5:00	6.51.161.111	7.230.194.250	TCP	6552	Brute Force	Mozilla/5.0 (Linux; Android 2.3.7) AppleWebKit/534.1 (KHTML, like Gecko) Chrome/16.0.816.0 Safari/534.1
1/14/2024 2:49	184.2.34.225	93.50.87.58	TCP	8170	SQL Injection	Mozilla/5.0 (X11; Linux x86_64) AppleWebKit/535.2 (KHTML, like Gecko) Chrome/29.0.832.0 Safari/535.2
1/6/2024 17:35	52.194.35.155	81.7.131.70	TCP	3604	DDoS	Mozilla/5.0 (iPad; CPU iPad OS 10_3_3 like Mac OS X) AppleWebKit/536.1 (KHTML, like Gecko) CriOS/15.0.863.0 Mobile/15C080 Safari/536.1
1/12/2024 10:24	79.167.30.102	73.80.52.6	TCP	9813	SQL Injection	Mozilla/5.0 (Macintosh; PPC Mac OS X 10_11_5 rv:2.0; ff-SN) AppleWebKit/533.20.7 (KHTML, like Gecko) Version/4.0.5 Safari/533.20.7
1/13/2024 17:48	78.76.21.235	73.212.172.229	UDP	492	DDoS	Mozilla/5.0 (Linux; Android 4.0) AppleWebKit/535.1 (KHTML, like Gecko) Chrome/49.0.813.0 Safari/535.1
1/10/2024 6:05	199.18.52.29	203.74.86.10	UDP	7155	Phishing	Opera/9.83.(Windows NT 5.2; de-LU) Presto/2.9.177 Version/11.00
1/4/2024 7:41	189.122.99.176	176.64.56.39	TCP	8284	Brute Force	Mozilla/5.0 (Windows NT 5.01) AppleWebKit/535.0 (KHTML, like Gecko) Chrome/22.0.816.0 Safari/535.0
1/10/2024 17:09	164.167.44.251	139.94.181.112	UDP	6649	SQL Injection	Mozilla/5.0 (Windows 98; ss-ZA; rv:1.9.0.20) Gecko/8598-05-03 19:10:42 Firefox/15.0
1/8/2024 11:45	132.245.6.184	85.212.4.186	UDP	8635	Phishing	Mozilla/5.0 (Macintosh; PPC Mac OS X 10_8_9 rv:5.0; so-DJ) AppleWebKit/535.19.3 (KHTML, like Gecko) Version/5.1 Safari/535.19.3
1/14/2024 2:17	212.54.84.34	158.45.48.37	TCP	694	Brute Force	Mozilla/5.0 (iPod; U; CPU iPhone OS 4_1 like Mac OS X; mai-IN) AppleWebKit/532.46.5 (KHTML, like Gecko) Version/3.0.5 Mobile/8B111 Safari/6532.46.5
1/10/2024 3:55	93.96.145.162	92.215.207.110	UDP	3317	Malware	Mozilla/5.0 (Linux; Android 7.1.1) AppleWebKit/536.0 (KHTML, like Gecko) Chrome/51.0.821.0 Safari/536.0
1/12/2024 18:02	190.87.66.52	27.139.127.161	ICMP	7194	Phishing	Mozilla/5.0 (Windows; U; Windows NT 6.2) AppleWebKit/531.26.6 (KHTML, like Gecko) Version/5.0.1 Safari/531.26.6
1/7/2024 23:16	102.15.0.34	123.41.72.141	UDP	2581	SQL Injection	Mozilla/5.0 (Windows; U; Windows NT 4.0) AppleWebKit/534.47.4 (KHTML, like Gecko) Version/5.1 Safari/534.47.4
1/5/2024 11:37	3.210.216.37	100.207.148.171	ICMP	5034	Malware	Mozilla/5.0 (Windows NT 5.0; nr-ZA; rv:1.9.2.20) Gecko/8785-05-10 18:55:21 Firefox/3.6.12
1/2/2024 0:41	198.74.132.204	211.251.26.70	TCP	6644	Phishing	Mozilla/5.0 (Windows CE) AppleWebKit/532.2 (KHTML, like Gecko) Chrome/61.0.802.0 Safari/532.2
1/1/2024 12:07	195.231.225.120	128.9.155.234	UDP	6495	SQL Injection	Opera/9.55.(X11; Linux i686; ug-CN) Presto/2.9.180 Version/11.00
1/8/2024 12:08	165.147.222.235	150.16.173.251	TCP	3289	Malware	Mozilla/5.0 (Linux; Android 8.1.0) AppleWebKit/531.2 (KHTML, like Gecko) Chrome/17.0.876.0 Safari/531.2
1/10/2024 5:28	45.129.120.72	151.7.66.125	UDP	9316	Phishing	Mozilla/5.0 (Linux; Android 7.1.2) AppleWebKit/532.0 (KHTML, like Gecko) Chrome/46.0.841.0 Safari/532.0
1/4/2024 19:00	38.20.26.244	179.181.220.205	UDP	4136	DDoS	Mozilla/5.0 (Windows; U; Windows CE) AppleWebKit/533.49.6 (KHTML, like Gecko) Version/5.0.3 Safari/533.49.6
1/10/2024 15:15	130.142.163.36	80.40.31.115	ICMP	9018	Phishing	Mozilla/5.0 (compatible; MSIE 6.0; Windows 98; Trident/5.1)
1/6/2024 5:46	112.68.190.149	148.218.224.253	ICMP	9461	DDoS	Opera/9.43.(Windows NT 4.0; en-SG) Presto/2.9.164 Version/10.00
1/2/2024 9:01	207.28.23.252	182.222.164.176	ICMP	1913	Phishing	Mozilla/5.0 (iPod; U; CPU iPhone OS 3_1 like Mac OS X; my-MM) AppleWebKit/535.32.1 (KHTML, like Gecko) Version/4.0.5 Mobile/8B119 Safari/6535.32.1
1/9/2024 11:38	174.152.249.174	52.147.2.239	TCP	9005	Malware	Opera/9.92.(Windows NT 5.2; aa-ET) Presto/2.9.166 Version/11.00
1/2/2024 19:15	13.167.190.96	112.250.30.238	ICMP	817	Brute Force	Mozilla/5.0 (iPod; U; CPU iPhone OS 4_3 like Mac OS X; nn-NO) AppleWebKit/534.46.6 (KHTML, like Gecko) Version/4.0.5 Mobile/8B112 Safari/6534.46.6
1/3/2024 14:36	132.224.83.30	44.236.28.76	ICMP	9158	Brute Force	Opera/8.88.(X11; Linux x86_64; af-ZA) Presto/2.9.169 Version/11.00
1/13/2024 17:31	213.124.47.120	145.35.198.214	UDP	748	Phishing	Mozilla/5.0 (Linux; Android 7.1.2) AppleWebKit/535.2 (KHTML, like Gecko) Chrome/51.0.805.0 Safari/535.2
1/10/2024 15:00	193.207.121.87	131.210.49.39	ICMP	9985	Brute Force	Mozilla/5.0 (Macintosh; U; PPC Mac OS X 10_11_2 rv:6.0; pap-CW) AppleWebKit/535.3.6 (KHTML, like Gecko) Version/4.1 Safari/535.3.6
1/9/2024 11:00	8.39.57.207	210.138.211.152	ICMP	3881	Brute Force	Mozilla/5.0 (compatible; MSIE 9.0; Windows NT 6.0; Trident/5.0)
1/2/2024 1:52	32.130.237.81	201.136.177.171	TCP	2921	Phishing	Mozilla/5.0 (Windows; U; Windows NT 6.2) AppleWebKit/535.25.2 (KHTML, like Gecko) Version/4.0.1 Safari/535.25.2
1/3/2024 5:17	80.91.246.182	196.194.127.51	TCP	8900	SQL Injection	Mozilla/5.0 (Macintosh; U; PPC Mac OS X 10_12_0) AppleWebKit/536.0 (KHTML, like Gecko) Chrome/60.0.888.0 Safari/536.0
1/4/2024 18:51	192.51.29.51	102.135.247.23	UDP	2348	Malware	Mozilla/5.0 (X11; Linux x86_64) AppleWebKit/535.2 (KHTML, like Gecko) Chrome/24.0.809.0 Safari/535.2
1/9/2024 17:49	90.56.176.90	129.211.63.50	UDP	8456	SQL Injection	Mozilla/5.0 (compatible; MSIE 5.0; Windows NT 5.2; Trident/5.0)
1/2/2024 5:51	152.215.74.212	83.174.104.124	ICMP	2798	DDoS	Opera/9.31.(Windows 98; Win 9x 4.90; yue-HK) Presto/2.9.163 Version/11.00
1/3/2024 2:18	146.17.3.71	209.208.146.204	ICMP	9853	SQL Injection	Mozilla/5.0 (iPod; U; CPU iPhone OS 4_0 like Mac OS X; sid-ET) AppleWebKit/535.27.3 (KHTML, like Gecko) Version/4.0.5 Mobile/8B119 Safari/6535.27.3
1/6/2024 14:54	217.51.78.118	214.36.111.135	UDP	763	DDoS	Mozilla/5.0 (Windows CE) AppleWebKit/534.2 (KHTML, like Gecko) Chrome/38.0.838.0 Safari/534.2
1/11/2024 22:38	191.134.63.58	48.32.166.122	ICMP	2748	DDoS	Mozilla/5.0 (Macintosh; Intel Mac OS X 10_8_2) AppleWebKit/536.2 (KHTML, like Gecko) Chrome/24.0.825.0 Safari/536.2
1/12/2024 11:28	156.22.2.18	70.206.212.71	TCP	9032	DDoS	Opera/8.69.(Windows 95; crh-UA) Presto/2.9.165 Version/10.00
1/13/2024 9:08	48.206.25.161	18.8.72.204	UDP	9189	Malware	Mozilla/5.0 (compatible; MSIE 9.0; Windows NT 4.0; Trident/5.0)
1/6/2024 7:28	24.241.133.228	107.53.136.46	UDP	2247	DDoS	Mozilla/5.0 (Macintosh; Intel Mac OS X 10_6_3; rv:1.9.5.20) Gecko/5413-11-23 22:00:28 Firefox/3.8
1/6/2024 5:25	182.159.226.8	216.36.188.239	TCP	5061	DDoS	Opera/9.41.(Windows NT 4.0; it-CH) Presto/2.9.180 Version/11.00
1/13/2024 7:54	210.143.57.66	17.7.162.128	UDP	7237	Brute Force	Mozilla/5.0 (compatible; MSIE 6.0; Windows 95; Trident/4.1)
1/13/2024 6:44	169.234.2.246	118.11.19.210	ICMP	5654	Brute Force	Mozilla/5.0 (Windows 95; lt-LT; rv:1.9.1.20) Gecko/6851-09-19 07:42:49 Firefox/3.8
1/8/2024 20:44	6.78.112.77	134.6.24.67	UDP	5979	SQL Injection	Mozilla/5.0 (Windows; U; Windows NT 5.0) AppleWebKit/532.49.7 (KHTML, like Gecko) Version/4.0.2 Safari/532.49.7
1/1/2024 13:00	189.116.139.120	4.124.151.108	UDP	7405	SQL Injection	Opera/9.46.(X11; Linux x86_64; en-ZW) Presto/2.9.181 Version/10.00
1/9/2024 16:32	199.214.84.132	25.100.226.86	UDP	660	Malware	Opera/8.31.(X11; Linux i686; be-BY) Presto/2.9.189 Version/11.00
1/2/2024 10:46	54.180.47.133	170.247.220.4	UDP	4561	DDoS	Mozilla/5.0 (iPod; U; CPU iPhone OS 3_1 like Mac OS X; ff-SN) AppleWebKit/532.21.1 (KHTML, like Gecko) Version/4.0.5 Mobile/8B112 Safari/6532.21.1
1/7/2024 11:39	203.125.191.83	18.41.49.164	TCP	5068	Brute Force	Mozilla/5.0 (iPod; U; CPU iPhone OS 4_2 like Mac OS X; ja-JP) AppleWebKit/534.17.1 (KHTML, like Gecko) Version/3.0.5 Mobile/8B113 Safari/6534.17.1
1/2/2024 13:03	214.172.130.9	194.220.2.235	TCP	4647	Brute Force	Mozilla/5.0 (Windows; U; Windows 98; Win 9x 4.90) AppleWebKit/534.33.3 (KHTML, like Gecko) Version/4.0.3 Safari/534.33.3
1/4/2024 0:19	86.169.110.26	194.159.64.180	UDP	8475	Malware	Opera/8.99.(Windows 95; ckb-IQ) Presto/2.9.180 Version/11.00
1/7/2024 7:51	72.25.73.2	189.80.61.90	TCP	4975	Malware	Mozilla/5.0 (X11; Linux i686; rv:1.9.7.20) Gecko/8636-03-19 13:50:43 Firefox/3.8
1/1/2024 9:18	15.111.211.177	179.109.118.207	UDP	4425	DDoS	Opera/8.17.(Windows NT 5.2; my-MM) Presto/2.9.168 Version/11.00
1/8/2024 7:52	10.42.110.217	45.22.181.249	TCP	8106	Malware	Mozilla/5.0 (Macintosh; PPC Mac OS X 10_8_1) AppleWebKit/535.0 (KHTML, like Gecko) Chrome/36.0.867.0 Safari/535.0
1/4/2024 4:27	162.43.41.76	14.242.124.121	TCP	6475	Phishing	Mozilla/5.0 (iPad; CPU iPad OS 4_2_1 like Mac OS X) AppleWebKit/535.2 (KHTML, like Gecko) FxiOS/11.9e9377.0 Mobile/33K009 Safari/535.2
1/7/2024 11:37	105.152.148.249	202.15.148.176	TCP	2810	Malware	Mozilla/5.0 (Macintosh; PPC Mac OS X 10_7_0 rv:4.0; li-NL) AppleWebKit/531.15.2 (KHTML, like Gecko) Version/4.0.5 Safari/531.15.2
1/4/2024 0:03	75.104.25.30	40.240.231.144	TCP	9279	Phishing	Mozilla/5.0 (compatible; MSIE 9.0; Windows NT 6.1; Trident/4.0)
1/1/2024 11:07	121.179.96.79	39.181.76.24	ICMP	9312	Phishing	Mozilla/5.0 (compatible; MSIE 9.0; Windows CE; Trident/3.0)
1/10/2024 18:23	160.95.3.28	220.204.101.10	UDP	2547	Brute Force	Opera/8.66.(Windows NT 6.1; tcy-IN) Presto/2.9.175 Version/10.00
1/8/2024 2:24	197.15.236.24	86.75.131.106	UDP	8327	SQL Injection	Mozilla/5.0 (compatible; MSIE 9.0; Windows 98; Trident/5.0)
1/8/2024 4:30	115.34.154.7	155.138.205.17	UDP	9609	DDoS	Mozilla/5.0 (Windows; U; Windows 98) AppleWebKit/531.12.6 (KHTML, like Gecko) Version/5.0.1 Safari/531.12.6
1/3/2024 18:18	120.58.91.223	95.17.12.95	TCP	6862	Brute Force	Opera/8.21.(X11; Linux i686; pl-PL) Presto/2.9.160 Version/12.00
1/9/2024 15:59	170.118.206.102	96.207.68.103	ICMP	6752	DDoS	Mozilla/5.0 (compatible; MSIE 7.0; Windows 98; Trident/3.1)
1/4/2024 21:50	204.92.253.119	216.226.45.207	ICMP	911	SQL Injection	Mozilla/5.0 (Linux; Android 4.4.1) AppleWebKit/536.1 (KHTML, like Gecko) Chrome/55.0.876.0 Safari/536.1
1/3/2024 0:03	190.203.209.14	200.26.97.33	TCP	1154	DDoS	Mozilla/5.0 (compatible; MSIE 6.0; Windows NT 5.01; Trident/3.0)
1/11/2024 1:49	221.62.5.176	190.121.225.86	UDP	8902	DDoS	Mozilla/5.0 (compatible; MSIE 9.0; Windows 95; Trident/5.1)
1/1/2024 9:50	2.172.89.10	70.107.152.237	TCP	2953	Brute Force	Mozilla/5.0 (Windows 95) AppleWebKit/531.0 (KHTML, like Gecko) Chrome/37.0.870.0 Safari/531.0
1/13/2024 10:32	104.114.91.216	57.35.204.185	TCP	3691	SQL Injection	Mozilla/5.0 (compatible; MSIE 7.0; Windows NT 5.2; Trident/5.0)
1/7/2024 7:49	137.56.223.77	97.73.125.132	UDP	5366	Malware	Mozilla/5.0 (Linux; Android 3.2.3) AppleWebKit/536.0 (KHTML, like Gecko) Chrome/35.0.892.0 Safari/536.0
1/4/2024 7:14	63.169.60.130	24.92.80.173	TCP	6943	Malware	Mozilla/5.0 (Macintosh; PPC Mac OS X 10_8_6 rv:2.0; ti-ER) AppleWebKit/531.28.2 (KHTML, like Gecko) Version/4.0.3 Safari/531.28.2
1/5/2024 10:43	22.222.186.191	31.204.157.221	ICMP	5686	Brute Force	Mozilla/5.0 (iPod; U; CPU iPhone OS 4_0 like Mac OS X; lg-UG) AppleWebKit/532.32.4 (KHTML, like Gecko) Version/3.0.5 Mobile/8B119 Safari/6532.32.4
1/11/2024 6:05	159.40.182.93	87.131.217.150	TCP	7250	SQL Injection	Mozilla/5.0 (compatible; MSIE 6.0; Windows NT 6.2; Trident/5.0)
1/2/2024 3:49	122.190.147.38	116.200.70.162	TCP	8375	SQL Injection	Mozilla/5.0 (Macintosh; U; PPC Mac OS X 10_6_5) AppleWebKit/533.1 (KHTML, like Gecko) Chrome/24.0.842.0 Safari/533.1
1/2/2024 12:00	64.161.72.87	120.234.219.188	ICMP	9413	Brute Force	Mozilla/5.0 (compatible; MSIE 6.0; Windows NT 6.1; Trident/5.1)
1/13/2024 20:42	183.147.62.53	155.82.184.225	ICMP	1852	Brute Force	Mozilla/5.0 (compatible; MSIE 9.0; Windows 98; Trident/3.1)
1/4/2024 1:39	75.146.16.97	42.179.204.72	TCP	2411	SQL Injection	Mozilla/5.0 (Windows NT 6.0; as-IN; rv:1.9.2.20) Gecko/8689-05-06 02:35:52 Firefox/4.0
1/4/2024 7:30	219.105.164.104	37.126.253.165	ICMP	9972	DDoS	Opera/8.83.(Windows NT 5.01; om-KE) Presto/2.9.180 Version/11.00
1/10/2024 14:34	116.7.192.133	87.96.65.241	ICMP	1369	Malware	Mozilla/5.0 (compatible; MSIE 6.0; Windows NT 4.0; Trident/3.0)
1/3/2024 16:28	34.155.246.126	66.174.45.163	UDP	9582	Brute Force	Mozilla/5.0 (Macintosh; U; PPC Mac OS X 10_7_5) AppleWebKit/532.1 (KHTML, like Gecko) Chrome/18.0.861.0 Safari/532.1
1/5/2024 8:32	155.82.83.20	23.54.57.198	ICMP	7825	Malware	Mozilla/5.0 (Windows; U; Windows 95) AppleWebKit/535.49.5 (KHTML, like Gecko) Version/4.1 Safari/535.49.5
1/11/2024 22:19	107.203.196.154	28.54.236.158	ICMP	6845	Phishing	Opera/9.56.(Windows NT 5.1; wal-ET) Presto/2.9.161 Version/12.00
1/2/2024 11:31	189.57.34.213	46.126.70.176	UDP	35	Brute Force	Mozilla/5.0 (Macintosh; Intel Mac OS X 10_6_3; rv:1.9.6.20) Gecko/4057-06-23 09:18:34 Firefox/15.0
1/10/2024 16:03	79.74.101.213	90.205.115.100	TCP	1917	Malware	Mozilla/5.0 (compatible; MSIE 6.0; Windows 98; Win 9x 4.90; Trident/4.1)
1/9/2024 23:15	58.117.21.132	157.104.242.159	ICMP	8882	Phishing	Mozilla/5.0 (Windows; U; Windows 98) AppleWebKit/531.13.6 (KHTML, like Gecko) Version/4.0.4 Safari/531.13.6
1/10/2024 10:24	101.137.26.171	119.207.65.45	ICMP	2643	Phishing	Mozilla/5.0 (Macintosh; PPC Mac OS X 10_10_9 rv:6.0; cy-GB) AppleWebKit/532.6.2 (KHTML, like Gecko) Version/4.0 Safari/532.6.2
1/7/2024 18:37	139.36.82.60	54.83.212.137	ICMP	2576	Brute Force	Mozilla/5.0 (iPod; U; CPU iPhone OS 4_1 like Mac OS X; tk-TM) AppleWebKit/533.19.6 (KHTML, like Gecko) Version/3.0.5 Mobile/8B111 Safari/6533.19.6
1/4/2024 7:37	6.210.166.68	74.164.181.7	UDP	1915	DDoS	Mozilla/5.0 (X11; Linux i686; rv:1.9.6.20) Gecko/7080-10-05 10:50:19 Firefox/5.0
1/12/2024 7:59	120.247.179.247	123.187.144.200	TCP	5469	Malware	Mozilla/5.0 (iPad; CPU iPad OS 7_1_2 like Mac OS X) AppleWebKit/534.1 (KHTML, like Gecko) FxiOS/17.7u2714.0 Mobile/47J885 Safari/534.1
1/3/2024 1:16	152.246.41.47	92.189.119.36	TCP	6454	Malware	Mozilla/5.0 (compatible; MSIE 6.0; Windows NT 4.0; Trident/5.1)
1/4/2024 17:35	133.222.135.147	82.254.78.15	ICMP	5992	DDoS	Opera/9.44.(X11; Linux i686; ff-SN) Presto/2.9.163 Version/10.00
1/3/2024 4:34	109.124.18.27	45.164.101.249	UDP	9240	SQL Injection	Mozilla/5.0 (compatible; MSIE 6.0; Windows NT 4.0; Trident/5.0)
1/6/2024 13:35	45.14.179.172	5.37.76.13	ICMP	5733	DDoS	Mozilla/5.0 (Windows NT 5.1; af-ZA; rv:1.9.1.20) Gecko/5763-04-03 08:58:49 Firefox/3.6.10
1/10/2024 5:49	186.139.187.90	12.129.197.172	UDP	3678	Brute Force	Opera/8.24.(X11; Linux x86_64; xh-ZA) Presto/2.9.183 Version/11.00
1/9/2024 6:21	37.151.9.66	210.41.140.101	UDP	1707	Malware	Mozilla/5.0 (Linux; Android 4.2) AppleWebKit/531.0 (KHTML, like Gecko) Chrome/42.0.807.0 Safari/531.0
1/5/2024 3:30	178.111.167.76	142.1.107.76	UDP	1550	Brute Force	Mozilla/5.0 (Macintosh; U; Intel Mac OS X 10_8_4) AppleWebKit/536.2 (KHTML, like Gecko) Chrome/47.0.807.0 Safari/536.2
1/5/2024 16:53	103.162.145.178	119.182.130.40	UDP	2365	Phishing	Mozilla/5.0 (iPod; U; CPU iPhone OS 4_1 like Mac OS X; cv-RU) AppleWebKit/534.3.2 (KHTML, like Gecko) Version/4.0.5 Mobile/8B118 Safari/6534.3.2
1/11/2024 7:13	81.40.194.128	118.1.17.52	ICMP	804	Brute Force	Opera/9.59.(X11; Linux i686; si-LK) Presto/2.9.163 Version/11.00
1/8/2024 12:03	58.119.35.123	201.236.81.149	UDP	3167	Brute Force	Mozilla/5.0 (Macintosh; U; PPC Mac OS X 10_11_0; rv:1.9.2.20) Gecko/6736-03-26 19:28:39 Firefox/15.0
1/5/2024 1:53	35.22.129.182	189.244.103.175	UDP	399	Brute Force	Opera/9.77.(X11; Linux x86_64; nr-ZA) Presto/2.9.177 Version/10.00
1/2/2024 20:14	23.15.28.185	88.69.75.97	TCP	8637	Malware	Mozilla/5.0 (X11; Linux x86_64; rv:1.9.6.20) Gecko/8858-01-20 05:24:20 Firefox/3.8
1/8/2024 12:39	215.62.164.84	60.1.2.219	ICMP	2528	Malware	Mozilla/5.0 (Windows CE) AppleWebKit/536.2 (KHTML, like Gecko) Chrome/13.0.888.0 Safari/536.2
1/8/2024 22:27	13.219.254.95	6.161.131.240	ICMP	7891	Malware	Opera/9.67.(Windows NT 5.2; quz-PE) Presto/2.9.178 Version/12.00
1/7/2024 11:41	55.143.70.247	186.200.153.170	UDP	2940	SQL Injection	Mozilla/5.0 (compatible; MSIE 9.0; Windows 98; Win 9x 4.90; Trident/4.0)
1/6/2024 3:46	176.218.206.122	113.232.73.125	UDP	2163	Phishing	Mozilla/5.0 (iPad; CPU iPad OS 10_3_4 like Mac OS X) AppleWebKit/531.1 (KHTML, like Gecko) CriOS/19.0.814.0 Mobile/70D767 Safari/531.1
1/1/2024 10:56	156.225.102.208	82.17.83.187	UDP	4104	Phishing	Mozilla/5.0 (iPhone; CPU iPhone OS 14_2 like Mac OS X) AppleWebKit/535.1 (KHTML, like Gecko) CriOS/47.0.813.0 Mobile/23C146 Safari/535.1
1/5/2024 16:09	78.219.97.97	212.213.97.145	ICMP	2111	Brute Force	Mozilla/5.0 (iPod; U; CPU iPhone OS 4_2 like Mac OS X; hne-IN) AppleWebKit/531.43.4 (KHTML, like Gecko) Version/3.0.5 Mobile/8B115 Safari/6531.43.4
1/9/2024 20:42	173.84.203.114	214.137.206.126	ICMP	558	DDoS	Mozilla/5.0 (Macintosh; U; PPC Mac OS X 10_12_6 rv:6.0; si-LK) AppleWebKit/534.30.6 (KHTML, like Gecko) Version/5.1 Safari/534.30.6
1/5/2024 17:38	184.203.3.143	164.123.218.109	TCP	4726	Phishing	Mozilla/5.0 (compatible; MSIE 6.0; Windows 98; Win 9x 4.90; Trident/5.0)
1/11/2024 22:55	126.48.164.197	100.59.117.130	UDP	6869	Malware	Opera/9.64.(Windows NT 10.0; yue-HK) Presto/2.9.181 Version/11.00
1/9/2024 6:36	6.197.14.48	26.99.133.117	ICMP	6807	SQL Injection	Mozilla/5.0 (Macintosh; PPC Mac OS X 10_12_6) AppleWebKit/536.2 (KHTML, like Gecko) Chrome/16.0.830.0 Safari/536.2
1/9/2024 9:57	119.143.72.126	99.144.116.64	UDP	1728	Phishing	Mozilla/5.0 (Android 4.4.2; Mobile; rv:12.0) Gecko/12.0 Firefox/12.0
1/14/2024 13:47	39.178.17.23	120.118.224.202	ICMP	9116	Brute Force	Mozilla/5.0 (compatible; MSIE 9.0; Windows 98; Win 9x 4.90; Trident/5.0)
1/1/2024 11:57	217.222.52.239	200.171.45.173	UDP	9679	DDoS	Opera/9.23.(Windows 98; Win 9x 4.90; bn-IN) Presto/2.9.165 Version/11.00
1/7/2024 17:04	71.250.156.249	26.246.37.245	ICMP	765	Malware	Mozilla/5.0 (iPod; U; CPU iPhone OS 4_2 like Mac OS X; gu-IN) AppleWebKit/532.36.5 (KHTML, like Gecko) Version/4.0.5 Mobile/8B113 Safari/6532.36.5
1/13/2024 19:56	159.94.164.103	150.57.225.190	ICMP	6136	Phishing	Mozilla/5.0 (iPad; CPU iPad OS 14_2_1 like Mac OS X) AppleWebKit/531.2 (KHTML, like Gecko) FxiOS/16.3m8307.0 Mobile/02N923 Safari/531.2
1/12/2024 4:09	118.15.166.168	113.53.103.101	ICMP	6609	Malware	Mozilla/5.0 (Android 5.1; Mobile; rv:62.0) Gecko/62.0 Firefox/62.0
1/3/2024 15:14	209.158.183.169	121.134.207.19	TCP	2517	Brute Force	Mozilla/5.0 (compatible; MSIE 6.0; Windows NT 6.1; Trident/3.0)
1/1/2024 4:16	96.194.211.112	129.82.212.145	TCP	2938	DDoS	Mozilla/5.0 (X11; Linux i686) AppleWebKit/534.2 (KHTML, like Gecko) Chrome/35.0.801.0 Safari/534.2
1/1/2024 12:10	223.204.83.202	31.239.56.134	ICMP	8047	SQL Injection	Mozilla/5.0 (compatible; MSIE 5.0; Windows 98; Trident/5.0)
1/13/2024 13:41	53.3.71.151	138.123.76.237	UDP	7586	Malware	Mozilla/5.0 (iPhone; CPU iPhone OS 14_2_1 like Mac OS X) AppleWebKit/536.1 (KHTML, like Gecko) FxiOS/11.0h3180.0 Mobile/74I329 Safari/536.1
1/8/2024 16:06	8.72.218.175	17.148.97.172	ICMP	9945	SQL Injection	Mozilla/5.0 (compatible; MSIE 6.0; Windows CE; Trident/5.1)
1/1/2024 7:30	18.172.197.70	135.117.246.109	ICMP	6449	Malware	Opera/9.56.(Windows NT 10.0; cs-CZ) Presto/2.9.169 Version/12.00
1/14/2024 0:28	108.219.115.251	115.113.170.213	TCP	1859	SQL Injection	Mozilla/5.0 (X11; Linux i686; rv:1.9.7.20) Gecko/5019-10-28 11:23:31 Firefox/7.0
1/7/2024 11:18	17.220.183.253	100.189.86.165	ICMP	8121	Malware	Mozilla/5.0 (X11; Linux i686; rv:1.9.7.20) Gecko/8045-02-25 07:01:51 Firefox/4.0
1/5/2024 21:56	21.123.83.151	209.58.69.171	UDP	4284	Malware	Mozilla/5.0 (iPhone; CPU iPhone OS 5_1_1 like Mac OS X) AppleWebKit/533.1 (KHTML, like Gecko) FxiOS/16.0c3760.0 Mobile/08D710 Safari/533.1
1/5/2024 17:42	150.53.246.68	90.65.76.23	ICMP	9788	Phishing	Opera/8.52.(X11; Linux x86_64; ber-DZ) Presto/2.9.182 Version/10.00
1/14/2024 1:55	39.228.126.138	209.191.210.215	UDP	4396	Phishing	Opera/9.23.(Windows NT 6.2; csb-PL) Presto/2.9.175 Version/11.00
1/2/2024 2:31	177.167.21.207	158.90.212.97	TCP	7336	Brute Force	Mozilla/5.0 (compatible; MSIE 6.0; Windows 98; Trident/5.1)
1/1/2024 11:12	69.189.90.136	133.29.145.169	TCP	1092	SQL Injection	Mozilla/5.0 (Macintosh; U; Intel Mac OS X 10_7_4 rv:6.0; pa-IN) AppleWebKit/534.13.4 (KHTML, like Gecko) Version/5.1 Safari/534.13.4
1/3/2024 11:55	117.187.199.197	210.79.66.185	UDP	1204	Malware	Mozilla/5.0 (Windows NT 4.0; gu-IN; rv:1.9.1.20) Gecko/5037-11-13 17:15:19 Firefox/3.8
1/2/2024 20:20	41.10.222.58	67.12.54.25	ICMP	1513	Phishing	Opera/8.23.(Windows NT 5.1; mni-IN) Presto/2.9.163 Version/10.00
1/13/2024 23:49	168.15.65.39	126.68.10.152	ICMP	3898	DDoS	Mozilla/5.0 (compatible; MSIE 9.0; Windows NT 5.0; Trident/3.0)
1/10/2024 2:15	92.142.76.253	80.51.140.210	ICMP	4594	SQL Injection	Mozilla/5.0 (Windows; U; Windows NT 5.1) AppleWebKit/533.47.4 (KHTML, like Gecko) Version/4.0 Safari/533.47.4
1/9/2024 10:57	172.253.100.73	147.159.17.198	UDP	3150	Brute Force	Mozilla/5.0 (iPod; U; CPU iPhone OS 3_1 like Mac OS X; rw-RW) AppleWebKit/534.30.5 (KHTML, like Gecko) Version/4.0.5 Mobile/8B113 Safari/6534.30.5
1/6/2024 14:52	97.201.96.199	178.140.9.65	TCP	5167	DDoS	Mozilla/5.0 (compatible; MSIE 9.0; Windows NT 5.0; Trident/4.0)
1/6/2024 9:48	201.162.123.161	218.128.0.168	TCP	5230	SQL Injection	Mozilla/5.0 (Macintosh; Intel Mac OS X 10_5_4 rv:2.0; br-FR) AppleWebKit/532.36.2 (KHTML, like Gecko) Version/5.0.5 Safari/532.36.2
1/2/2024 19:34	28.140.8.251	194.2.246.81	ICMP	3503	Malware	Mozilla/5.0 (Macintosh; U; Intel Mac OS X 10_5_3) AppleWebKit/533.2 (KHTML, like Gecko) Chrome/40.0.846.0 Safari/533.2
1/3/2024 16:02	53.166.30.54	210.40.114.146	ICMP	2468	Malware	Mozilla/5.0 (Macintosh; U; PPC Mac OS X 10_6_0; rv:1.9.4.20) Gecko/3979-10-08 11:59:08 Firefox/3.8
1/3/2024 3:34	31.8.70.49	68.109.233.185	ICMP	5778	DDoS	Mozilla/5.0 (Macintosh; PPC Mac OS X 10_12_8; rv:1.9.2.20) Gecko/9187-07-23 21:16:26 Firefox/4.0
1/7/2024 0:22	187.86.56.200	33.102.4.66	TCP	6428	Malware	Opera/8.13.(Windows NT 10.0; iw-IL) Presto/2.9.170 Version/11.00
1/1/2024 21:57	48.27.243.164	113.106.53.150	TCP	1677	Brute Force	Mozilla/5.0 (iPhone; CPU iPhone OS 4_2_1 like Mac OS X) AppleWebKit/535.0 (KHTML, like Gecko) CriOS/46.0.848.0 Mobile/60N254 Safari/535.0
1/1/2024 20:36	96.74.143.61	158.16.190.77	ICMP	2504	SQL Injection	Mozilla/5.0 (compatible; MSIE 8.0; Windows NT 5.0; Trident/3.1)
1/11/2024 3:56	26.12.131.125	67.159.232.153	TCP	354	Phishing	Mozilla/5.0 (Macintosh; PPC Mac OS X 10_6_4) AppleWebKit/535.1 (KHTML, like Gecko) Chrome/16.0.830.0 Safari/535.1
1/9/2024 11:38	119.206.147.144	159.49.253.248	UDP	9770	Malware	Mozilla/5.0 (compatible; MSIE 8.0; Windows NT 5.2; Trident/4.0)
1/7/2024 7:35	116.81.109.109	208.200.103.164	ICMP	2720	Phishing	Mozilla/5.0 (Macintosh; Intel Mac OS X 10_7_3 rv:2.0; ru-UA) AppleWebKit/531.9.5 (KHTML, like Gecko) Version/4.0.3 Safari/531.9.5
1/14/2024 11:00	219.190.158.31	98.82.96.132	ICMP	9422	Malware	Mozilla/5.0 (compatible; MSIE 7.0; Windows NT 10.0; Trident/3.1)
1/8/2024 22:35	87.130.146.134	221.206.239.95	UDP	8653	SQL Injection	Mozilla/5.0 (compatible; MSIE 6.0; Windows CE; Trident/3.1)
1/10/2024 15:35	59.45.248.134	122.169.55.218	UDP	2883	Phishing	Opera/8.79.(X11; Linux x86_64; lo-LA) Presto/2.9.177 Version/11.00
1/8/2024 16:00	39.138.215.186	156.218.80.241	UDP	4687	Brute Force	Opera/9.50.(X11; Linux x86_64; tg-TJ) Presto/2.9.173 Version/11.00
1/9/2024 18:37	195.34.188.28	200.8.162.232	TCP	1750	Brute Force	Mozilla/5.0 (Android 3.2.1; Mobile; rv:36.0) Gecko/36.0 Firefox/36.0
1/3/2024 23:14	92.108.209.235	190.207.74.211	ICMP	7707	Malware	Mozilla/5.0 (compatible; MSIE 6.0; Windows NT 6.2; Trident/5.1)
1/9/2024 17:27	128.37.168.136	176.156.120.69	UDP	3747	DDoS	Mozilla/5.0 (X11; Linux i686) AppleWebKit/535.0 (KHTML, like Gecko) Chrome/36.0.872.0 Safari/535.0
1/2/2024 13:15	170.127.212.153	32.155.124.229	ICMP	272	Brute Force	Opera/8.96.(X11; Linux x86_64; fi-FI) Presto/2.9.175 Version/12.00
1/6/2024 16:13	38.163.224.232	36.70.35.142	UDP	170	Malware	Opera/8.50.(X11; Linux i686; quz-PE) Presto/2.9.185 Version/11.00
1/4/2024 5:23	92.94.19.44	171.80.121.180	TCP	4831	Phishing	Mozilla/5.0 (compatible; MSIE 6.0; Windows NT 5.1; Trident/4.0)
1/3/2024 13:29	164.9.134.72	106.92.109.221	ICMP	7521	DDoS	Opera/8.91.(X11; Linux x86_64; ast-ES) Presto/2.9.182 Version/11.00
1/11/2024 3:02	162.147.35.86	172.127.228.180	TCP	7420	Malware	Mozilla/5.0 (Windows 98; Win 9x 4.90; as-IN; rv:1.9.1.20) Gecko/3959-05-25 20:29:35 Firefox/5.0
1/10/2024 1:42	142.169.77.127	192.121.156.229	TCP	4141	Brute Force	Opera/9.60.(Windows 98; Win 9x 4.90; fil-PH) Presto/2.9.182 Version/12.00
1/12/2024 8:04	201.146.15.19	194.90.80.113	UDP	6129	Brute Force	Mozilla/5.0 (Macintosh; U; PPC Mac OS X 10_12_9 rv:2.0; an-ES) AppleWebKit/532.32.5 (KHTML, like Gecko) Version/4.0.3 Safari/532.32.5
1/13/2024 18:30	72.177.222.64	157.72.5.156	UDP	9092	Brute Force	Mozilla/5.0 (Windows; U; Windows 98; Win 9x 4.90) AppleWebKit/532.32.1 (KHTML, like Gecko) Version/5.0.1 Safari/532.32.1
1/10/2024 23:22	70.207.206.47	140.150.157.172	ICMP	9490	DDoS	Mozilla/5.0 (compatible; MSIE 7.0; Windows NT 6.0; Trident/4.0)
1/3/2024 7:27	65.234.201.157	43.166.248.137	TCP	9162	Brute Force	Mozilla/5.0 (Linux; Android 3.0) AppleWebKit/534.1 (KHTML, like Gecko) Chrome/41.0.823.0 Safari/534.1
1/11/2024 18:40	17.243.244.232	123.146.21.232	TCP	8755	DDoS	Mozilla/5.0 (Windows NT 10.0; lt-LT; rv:1.9.0.20) Gecko/3594-09-16 06:05:48 Firefox/3.6.12
1/10/2024 20:46	217.141.62.201	199.64.92.219	ICMP	127	Phishing	Mozilla/5.0 (compatible; MSIE 7.0; Windows NT 6.2; Trident/3.0)
1/1/2024 14:38	1.213.246.137	123.160.99.215	UDP	5699	Brute Force	Opera/8.69.(Windows NT 5.0; ckb-IQ) Presto/2.9.161 Version/11.00
1/10/2024 9:40	134.120.108.241	63.150.7.153	TCP	2681	Phishing	Mozilla/5.0 (Macintosh; U; Intel Mac OS X 10_12_9 rv:5.0; ff-SN) AppleWebKit/534.35.3 (KHTML, like Gecko) Version/4.1 Safari/534.35.3
1/11/2024 13:56	10.202.225.230	112.159.20.72	UDP	4245	SQL Injection	Mozilla/5.0 (iPod; U; CPU iPhone OS 4_0 like Mac OS X; apn-IN) AppleWebKit/531.47.5 (KHTML, like Gecko) Version/4.0.5 Mobile/8B115 Safari/6531.47.5
1/7/2024 5:42	167.246.142.84	25.174.119.4	TCP	5684	DDoS	Mozilla/5.0 (X11; Linux i686) AppleWebKit/534.1 (KHTML, like Gecko) Chrome/35.0.898.0 Safari/534.1
1/1/2024 21:03	84.230.206.85	106.59.65.62	ICMP	4576	SQL Injection	Mozilla/5.0 (Windows NT 5.1; ga-IE; rv:1.9.1.20) Gecko/2564-11-06 17:12:32 Firefox/15.0
1/9/2024 17:33	95.165.25.129	50.83.65.45	TCP	1307	Phishing	Mozilla/5.0 (compatible; MSIE 7.0; Windows NT 5.0; Trident/3.1)
1/8/2024 1:01	65.15.213.124	10.181.15.165	ICMP	5456	Brute Force	Mozilla/5.0 (compatible; MSIE 9.0; Windows NT 4.0; Trident/5.1)
1/5/2024 6:05	90.229.14.27	67.85.238.183	ICMP	5227	Brute Force	Mozilla/5.0 (compatible; MSIE 8.0; Windows 95; Trident/5.0)
1/4/2024 10:53	183.240.119.70	25.179.208.188	UDP	1377	DDoS	Mozilla/5.0 (Macintosh; U; PPC Mac OS X 10_7_8 rv:2.0; ss-ZA) AppleWebKit/531.5.3 (KHTML, like Gecko) Version/5.0 Safari/531.5.3
1/6/2024 14:25	217.96.17.7	73.85.172.106	TCP	9613	Brute Force	Mozilla/5.0 (Macintosh; Intel Mac OS X 10_7_1) AppleWebKit/534.2 (KHTML, like Gecko) Chrome/54.0.812.0 Safari/534.2
1/6/2024 3:30	170.227.183.150	36.170.213.25	TCP	9843	Phishing	Opera/8.92.(X11; Linux i686; mn-MN) Presto/2.9.180 Version/12.00
1/5/2024 11:00	93.71.248.244	115.117.100.167	TCP	2908	DDoS	Mozilla/5.0 (compatible; MSIE 9.0; Windows 98; Win 9x 4.90; Trident/4.1)
1/11/2024 12:20	217.235.14.48	183.97.204.177	UDP	2436	Brute Force	Opera/9.76.(X11; Linux i686; bn-IN) Presto/2.9.175 Version/11.00
1/1/2024 13:44	83.33.76.95	203.95.31.53	TCP	6465	Phishing	Mozilla/5.0 (iPod; U; CPU iPhone OS 3_1 like Mac OS X; sl-SI) AppleWebKit/535.9.7 (KHTML, like Gecko) Version/4.0.5 Mobile/8B119 Safari/6535.9.7
1/2/2024 20:02	120.206.101.198	178.223.181.105	ICMP	2237	SQL Injection	Mozilla/5.0 (compatible; MSIE 5.0; Windows 98; Trident/3.0)
1/9/2024 0:34	4.23.159.4	81.250.106.154	TCP	6379	Brute Force	Mozilla/5.0 (compatible; MSIE 7.0; Windows 98; Trident/4.0)
1/8/2024 20:16	87.157.209.153	95.27.209.192	UDP	7755	Phishing	Mozilla/5.0 (X11; Linux x86_64; rv:1.9.5.20) Gecko/3281-08-10 02:29:42 Firefox/3.8
1/5/2024 1:33	177.152.173.156	172.215.36.144	ICMP	1644	Phishing	Mozilla/5.0 (Windows; U; Windows NT 5.1) AppleWebKit/534.28.5 (KHTML, like Gecko) Version/4.1 Safari/534.28.5
1/12/2024 21:07	212.4.207.237	24.162.217.246	ICMP	9446	Phishing	Mozilla/5.0 (X11; Linux x86_64) AppleWebKit/535.1 (KHTML, like Gecko) Chrome/50.0.840.0 Safari/535.1
1/3/2024 20:05	83.187.47.150	52.44.88.250	UDP	9465	SQL Injection	Mozilla/5.0 (Macintosh; U; PPC Mac OS X 10_8_0) AppleWebKit/536.2 (KHTML, like Gecko) Chrome/17.0.893.0 Safari/536.2
1/2/2024 7:56	13.35.103.52	202.23.115.9	TCP	1552	DDoS	Mozilla/5.0 (Windows NT 6.0) AppleWebKit/535.2 (KHTML, like Gecko) Chrome/62.0.802.0 Safari/535.2
1/9/2024 1:05	212.187.33.53	61.83.226.230	TCP	6992	DDoS	Mozilla/5.0 (Windows; U; Windows NT 5.1) AppleWebKit/533.3.4 (KHTML, like Gecko) Version/4.0 Safari/533.3.4
1/4/2024 14:11	37.47.60.210	220.156.156.65	TCP	1001	DDoS	Mozilla/5.0 (compatible; MSIE 8.0; Windows NT 6.2; Trident/3.0)
1/12/2024 3:48	131.67.239.140	104.219.14.97	TCP	7179	SQL Injection	Mozilla/5.0 (X11; Linux i686) AppleWebKit/535.0 (KHTML, like Gecko) Chrome/37.0.802.0 Safari/535.0
1/6/2024 21:25	78.60.39.248	122.206.16.70	UDP	8844	DDoS	Mozilla/5.0 (Android 1.5; Mobile; rv:37.0) Gecko/37.0 Firefox/37.0
1/9/2024 3:00	210.237.23.78	103.235.171.17	UDP	8622	Brute Force	Opera/8.47.(X11; Linux i686; gu-IN) Presto/2.9.189 Version/10.00
1/11/2024 1:47	146.103.130.96	62.239.17.11	TCP	8337	Brute Force	Mozilla/5.0 (Windows 98; ca-FR; rv:1.9.2.20) Gecko/5594-05-29 13:08:20 Firefox/4.0
1/9/2024 9:58	173.226.158.83	73.201.74.146	UDP	6240	DDoS	Mozilla/5.0 (compatible; MSIE 8.0; Windows NT 10.0; Trident/3.1)
1/7/2024 6:03	110.235.4.204	200.214.203.221	ICMP	6893	Brute Force	Mozilla/5.0 (compatible; MSIE 5.0; Windows NT 4.0; Trident/5.0)
1/5/2024 7:41	86.12.0.49	184.89.30.112	TCP	5161	Malware	Mozilla/5.0 (compatible; MSIE 7.0; Windows 98; Win 9x 4.90; Trident/3.1)
1/11/2024 23:13	6.61.166.135	187.218.169.16	TCP	4425	Malware	Opera/8.93.(X11; Linux i686; ps-AF) Presto/2.9.189 Version/11.00
1/7/2024 7:00	122.31.108.205	72.240.37.255	TCP	4561	Malware	Mozilla/5.0 (iPod; U; CPU iPhone OS 4_0 like Mac OS X; sq-AL) AppleWebKit/534.35.7 (KHTML, like Gecko) Version/3.0.5 Mobile/8B117 Safari/6534.35.7
1/4/2024 0:25	111.25.77.132	159.54.213.224	ICMP	5337	Malware	Mozilla/5.0 (Windows NT 6.2) AppleWebKit/535.1 (KHTML, like Gecko) Chrome/33.0.810.0 Safari/535.1
1/10/2024 1:14	195.202.217.188	13.209.227.169	TCP	6873	SQL Injection	Mozilla/5.0 (compatible; MSIE 9.0; Windows 98; Win 9x 4.90; Trident/4.0)
1/12/2024 16:18	157.133.114.79	50.72.91.60	UDP	5537	Malware	Mozilla/5.0 (X11; Linux x86_64; rv:1.9.7.20) Gecko/3775-04-16 21:59:21 Firefox/3.8
1/12/2024 17:40	35.234.166.69	99.172.150.2	UDP	7762	SQL Injection	Mozilla/5.0 (compatible; MSIE 5.0; Windows NT 5.01; Trident/5.1)
1/13/2024 15:17	71.229.99.32	216.194.40.88	UDP	1988	Phishing	Mozilla/5.0 (compatible; MSIE 9.0; Windows NT 5.01; Trident/5.0)
1/9/2024 12:18	21.160.60.23	4.208.179.193	TCP	5408	SQL Injection	Opera/8.41.(Windows 98; Win 9x 4.90; crh-UA) Presto/2.9.185 Version/12.00
1/4/2024 20:40	183.238.147.202	215.66.83.88	ICMP	7789	Malware	Mozilla/5.0 (Windows NT 6.1; om-ET; rv:1.9.2.20) Gecko/4708-07-25 16:09:08 Firefox/3.8
1/8/2024 12:28	2.154.191.52	65.212.229.114	ICMP	8869	SQL Injection	Mozilla/5.0 (compatible; MSIE 7.0; Windows NT 6.0; Trident/3.1)
1/8/2024 7:23	123.121.104.237	122.139.218.12	UDP	4787	Brute Force	Mozilla/5.0 (iPod; U; CPU iPhone OS 3_3 like Mac OS X; id-ID) AppleWebKit/534.14.1 (KHTML, like Gecko) Version/3.0.5 Mobile/8B118 Safari/6534.14.1
1/3/2024 14:23	149.46.41.227	58.235.62.3	UDP	7783	Malware	Mozilla/5.0 (iPod; U; CPU iPhone OS 4_1 like Mac OS X; de-CH) AppleWebKit/532.50.6 (KHTML, like Gecko) Version/4.0.5 Mobile/8B115 Safari/6532.50.6
1/5/2024 4:14	33.224.122.213	29.214.209.245	ICMP	4580	Phishing	Mozilla/5.0 (compatible; MSIE 5.0; Windows 98; Win 9x 4.90; Trident/4.1)
1/4/2024 1:10	146.167.61.115	219.212.100.223	TCP	2683	Phishing	Opera/9.51.(Windows CE; os-RU) Presto/2.9.171 Version/11.00
1/8/2024 7:18	72.59.200.239	135.94.182.38	TCP	5306	Phishing	Mozilla/5.0 (Android 7.1; Mobile; rv:57.0) Gecko/57.0 Firefox/57.0
1/6/2024 23:59	111.31.95.81	5.236.235.228	ICMP	585	Brute Force	Mozilla/5.0 (Macintosh; U; PPC Mac OS X 10_6_3 rv:5.0; xh-ZA) AppleWebKit/532.42.1 (KHTML, like Gecko) Version/4.0.3 Safari/532.42.1
1/9/2024 22:23	164.223.30.133	94.94.84.54	ICMP	7714	Phishing	Mozilla/5.0 (Macintosh; PPC Mac OS X 10_7_4) AppleWebKit/534.2 (KHTML, like Gecko) Chrome/44.0.812.0 Safari/534.2
1/7/2024 14:15	52.150.244.226	88.151.108.34	TCP	5812	Malware	Mozilla/5.0 (iPod; U; CPU iPhone OS 3_0 like Mac OS X; hak-TW) AppleWebKit/531.11.4 (KHTML, like Gecko) Version/4.0.5 Mobile/8B119 Safari/6531.11.4
1/5/2024 15:12	16.204.119.206	177.28.63.14	ICMP	3191	DDoS	Mozilla/5.0 (compatible; MSIE 9.0; Windows 98; Win 9x 4.90; Trident/3.1)
1/8/2024 13:37	48.250.254.144	158.59.93.69	ICMP	6105	DDoS	Mozilla/5.0 (compatible; MSIE 5.0; Windows 98; Trident/4.1)
1/2/2024 3:44	136.33.184.34	140.92.47.251	UDP	4630	DDoS	Mozilla/5.0 (Macintosh; U; PPC Mac OS X 10_6_8 rv:5.0; ln-CD) AppleWebKit/532.42.5 (KHTML, like Gecko) Version/5.0.3 Safari/532.42.5
1/6/2024 10:28	48.20.168.100	214.205.166.3	TCP	983	DDoS	Mozilla/5.0 (iPad; CPU iPad OS 12_4_8 like Mac OS X) AppleWebKit/535.2 (KHTML, like Gecko) CriOS/62.0.834.0 Mobile/91P838 Safari/535.2
1/1/2024 15:29	134.168.140.208	214.189.100.90	UDP	7573	DDoS	Mozilla/5.0 (Windows; U; Windows NT 6.0) AppleWebKit/534.31.1 (KHTML, like Gecko) Version/4.0.4 Safari/534.31.1
1/9/2024 3:09	62.165.79.139	77.237.126.198	UDP	3584	Phishing	Opera/8.55.(X11; Linux x86_64; sw-KE) Presto/2.9.185 Version/10.00
1/3/2024 9:41	32.52.235.23	50.188.38.20	UDP	7251	Phishing	Mozilla/5.0 (X11; Linux x86_64) AppleWebKit/531.1 (KHTML, like Gecko) Chrome/13.0.866.0 Safari/531.1
1/3/2024 2:46	220.210.32.107	188.146.193.146	ICMP	6552	Phishing	Mozilla/5.0 (compatible; MSIE 6.0; Windows NT 6.1; Trident/3.0)
1/1/2024 2:44	196.166.38.21	80.144.155.139	UDP	1430	DDoS	Mozilla/5.0 (compatible; MSIE 9.0; Windows 98; Trident/4.0)
1/5/2024 5:21	52.250.3.237	201.26.105.20	TCP	1888	Phishing	Mozilla/5.0 (compatible; MSIE 5.0; Windows NT 10.0; Trident/3.1)
1/14/2024 9:28	176.160.21.119	172.36.165.174	TCP	1423	SQL Injection	Mozilla/5.0 (compatible; MSIE 8.0; Windows NT 5.01; Trident/4.0)
1/11/2024 8:57	76.227.43.149	12.53.120.50	ICMP	916	SQL Injection	Mozilla/5.0 (Windows NT 6.1; an-ES; rv:1.9.0.20) Gecko/8211-02-12 20:36:15 Firefox/3.6.12
1/7/2024 1:42	2.243.240.24	33.82.106.239	TCP	2329	Malware	Mozilla/5.0 (Linux; Android 4.2) AppleWebKit/534.2 (KHTML, like Gecko) Chrome/47.0.876.0 Safari/534.2
1/2/2024 20:37	217.26.245.173	178.189.135.217	ICMP	7402	DDoS	Opera/9.49.(Windows NT 5.1; ik-CA) Presto/2.9.184 Version/11.00
1/2/2024 14:19	176.213.191.161	87.149.10.43	UDP	7059	Malware	Mozilla/5.0 (Macintosh; Intel Mac OS X 10_6_2) AppleWebKit/536.2 (KHTML, like Gecko) Chrome/30.0.848.0 Safari/536.2
1/7/2024 6:51	37.25.111.90	34.112.198.2	TCP	2584	DDoS	Mozilla/5.0 (Macintosh; PPC Mac OS X 10_7_7) AppleWebKit/532.0 (KHTML, like Gecko) Chrome/15.0.802.0 Safari/532.0
1/11/2024 23:36	43.202.214.149	53.180.90.113	ICMP	2482	SQL Injection	Mozilla/5.0 (compatible; MSIE 5.0; Windows NT 5.1; Trident/5.1)
1/1/2024 7:09	82.137.147.178	46.39.28.237	ICMP	1077	Brute Force	Mozilla/5.0 (compatible; MSIE 5.0; Windows NT 5.0; Trident/3.0)
1/10/2024 2:26	44.104.207.12	85.231.91.164	UDP	8101	Brute Force	Mozilla/5.0 (Macintosh; PPC Mac OS X 10_7_6; rv:1.9.4.20) Gecko/2602-02-14 03:58:30 Firefox/3.6.7
1/9/2024 9:54	17.50.218.31	140.208.169.110	ICMP	6030	DDoS	Mozilla/5.0 (Android 3.1; Mobile; rv:67.0) Gecko/67.0 Firefox/67.0
1/7/2024 18:28	160.32.140.106	75.61.146.72	UDP	6715	DDoS	Opera/8.37.(Windows CE; quz-PE) Presto/2.9.166 Version/12.00
1/8/2024 16:05	18.36.154.111	124.232.71.131	UDP	7707	SQL Injection	Mozilla/5.0 (Windows; U; Windows NT 10.0) AppleWebKit/532.28.3 (KHTML, like Gecko) Version/5.0.1 Safari/532.28.3
1/13/2024 0:41	80.199.54.133	163.151.56.6	TCP	359	Brute Force	Mozilla/5.0 (Macintosh; PPC Mac OS X 10_10_4 rv:5.0; sid-ET) AppleWebKit/532.46.7 (KHTML, like Gecko) Version/5.0.5 Safari/532.46.7
1/5/2024 10:33	30.192.78.14	74.245.143.183	ICMP	272	DDoS	Mozilla/5.0 (Linux; Android 4.0.4) AppleWebKit/532.0 (KHTML, like Gecko) Chrome/39.0.860.0 Safari/532.0
1/5/2024 4:25	221.137.77.121	111.157.4.131	ICMP	6142	Brute Force	Mozilla/5.0 (iPod; U; CPU iPhone OS 3_1 like Mac OS X; li-BE) AppleWebKit/534.1.1 (KHTML, like Gecko) Version/3.0.5 Mobile/8B114 Safari/6534.1.1
1/13/2024 8:18	78.96.35.159	204.125.165.211	UDP	2041	SQL Injection	Opera/9.61.(Windows 95; ky-KG) Presto/2.9.179 Version/10.00
1/13/2024 7:26	61.17.113.25	56.68.119.98	TCP	7982	Phishing	Mozilla/5.0 (iPhone; CPU iPhone OS 3_1_3 like Mac OS X) AppleWebKit/533.0 (KHTML, like Gecko) FxiOS/16.5g9081.0 Mobile/25F358 Safari/533.0
1/13/2024 5:23	213.137.117.11	202.54.125.238	ICMP	2040	Brute Force	Mozilla/5.0 (compatible; MSIE 6.0; Windows NT 5.01; Trident/5.1)
1/12/2024 2:53	43.181.166.81	81.97.173.99	UDP	586	Malware	Mozilla/5.0 (compatible; MSIE 5.0; Windows NT 5.2; Trident/3.1)
1/5/2024 5:04	192.33.78.23	132.7.152.195	TCP	2867	DDoS	Mozilla/5.0 (Macintosh; PPC Mac OS X 10_7_1; rv:1.9.4.20) Gecko/3327-03-06 11:21:17 Firefox/3.8
1/13/2024 0:51	79.62.116.237	12.132.4.202	TCP	1028	Brute Force	Mozilla/5.0 (Macintosh; U; PPC Mac OS X 10_11_5 rv:6.0; ka-GE) AppleWebKit/535.36.5 (KHTML, like Gecko) Version/5.0 Safari/535.36.5
1/12/2024 20:09	206.157.165.185	165.98.121.134	UDP	4044	SQL Injection	Mozilla/5.0 (Macintosh; U; Intel Mac OS X 10_9_6 rv:4.0; mni-IN) AppleWebKit/534.36.1 (KHTML, like Gecko) Version/5.0.2 Safari/534.36.1
1/8/2024 0:48	153.191.126.222	85.207.207.171	TCP	3522	DDoS	Mozilla/5.0 (compatible; MSIE 5.0; Windows NT 10.0; Trident/3.1)
1/8/2024 11:00	94.139.74.71	15.33.165.218	ICMP	9539	Malware	Mozilla/5.0 (iPad; CPU iPad OS 14_2_1 like Mac OS X) AppleWebKit/534.1 (KHTML, like Gecko) FxiOS/14.0d1285.0 Mobile/64Z237 Safari/534.1
1/12/2024 23:53	12.87.221.163	4.41.84.135	TCP	245	Malware	Mozilla/5.0 (iPad; CPU iPad OS 5_1_1 like Mac OS X) AppleWebKit/533.0 (KHTML, like Gecko) CriOS/37.0.836.0 Mobile/22Q636 Safari/533.0
1/3/2024 21:58	58.118.5.62	160.49.81.177	ICMP	6912	Phishing	Mozilla/5.0 (Macintosh; U; Intel Mac OS X 10_11_3; rv:1.9.5.20) Gecko/8543-07-12 00:56:03 Firefox/11.0
1/9/2024 14:53	63.96.197.159	134.184.75.42	ICMP	8298	Phishing	Opera/8.68.(Windows NT 5.01; tt-RU) Presto/2.9.178 Version/10.00
1/9/2024 3:08	192.5.7.181	42.193.72.70	TCP	3877	Malware	Mozilla/5.0 (iPad; CPU iPad OS 4_2_1 like Mac OS X) AppleWebKit/532.2 (KHTML, like Gecko) FxiOS/9.9l9950.0 Mobile/47T948 Safari/532.2
1/4/2024 0:46	150.247.70.2	29.138.214.28	ICMP	3965	Phishing	Opera/8.79.(Windows NT 6.0; se-NO) Presto/2.9.160 Version/11.00
1/3/2024 21:41	118.182.169.28	55.222.18.61	UDP	6819	SQL Injection	Mozilla/5.0 (Macintosh; Intel Mac OS X 10_6_4) AppleWebKit/532.1 (KHTML, like Gecko) Chrome/43.0.834.0 Safari/532.1
1/4/2024 2:49	182.221.53.166	60.151.217.119	ICMP	5973	DDoS	Mozilla/5.0 (Windows NT 6.2) AppleWebKit/532.2 (KHTML, like Gecko) Chrome/21.0.821.0 Safari/532.2
1/8/2024 13:29	62.25.252.13	182.83.103.168	UDP	9971	DDoS	Mozilla/5.0 (compatible; MSIE 8.0; Windows CE; Trident/4.1)
1/14/2024 5:10	150.132.116.19	47.242.63.78	TCP	3150	Brute Force	Mozilla/5.0 (Windows NT 5.01) AppleWebKit/534.1 (KHTML, like Gecko) Chrome/50.0.835.0 Safari/534.1
1/13/2024 1:28	55.148.184.158	79.28.186.36	TCP	9325	SQL Injection	Mozilla/5.0 (X11; Linux i686; rv:1.9.6.20) Gecko/3512-07-12 04:17:08 Firefox/3.6.4
1/9/2024 7:26	21.56.246.182	125.197.222.47	UDP	9087	Phishing	Mozilla/5.0 (compatible; MSIE 5.0; Windows 98; Win 9x 4.90; Trident/5.0)
1/8/2024 13:24	199.95.34.139	128.15.221.174	UDP	8971	Phishing	Opera/8.44.(X11; Linux x86_64; ms-MY) Presto/2.9.169 Version/12.00
1/13/2024 3:42	184.243.194.43	37.120.93.197	UDP	9475	Malware	Mozilla/5.0 (compatible; MSIE 6.0; Windows NT 5.2; Trident/4.0)
1/12/2024 22:11	132.42.63.164	66.15.133.172	UDP	3948	Brute Force	Opera/8.91.(Windows CE; ve-ZA) Presto/2.9.187 Version/12.00
1/12/2024 5:53	180.123.30.226	176.119.51.62	ICMP	7649	Brute Force	Mozilla/5.0 (Windows 95) AppleWebKit/535.0 (KHTML, like Gecko) Chrome/18.0.854.0 Safari/535.0
1/11/2024 8:03	55.152.32.209	105.20.7.46	UDP	6055	Malware	Mozilla/5.0 (iPad; CPU iPad OS 9_3_6 like Mac OS X) AppleWebKit/533.1 (KHTML, like Gecko) CriOS/43.0.896.0 Mobile/50Y161 Safari/533.1
1/6/2024 5:45	184.207.172.122	47.140.14.48	TCP	4160	Brute Force	Mozilla/5.0 (Linux; Android 1.0) AppleWebKit/532.1 (KHTML, like Gecko) Chrome/39.0.855.0 Safari/532.1
1/1/2024 21:15	185.122.6.210	10.16.200.106	ICMP	8142	Phishing	Opera/8.38.(X11; Linux i686; sid-ET) Presto/2.9.164 Version/12.00
1/6/2024 17:55	37.104.46.59	191.198.42.45	TCP	6668	SQL Injection	Mozilla/5.0 (Windows NT 6.0; ln-CD; rv:1.9.2.20) Gecko/8018-06-25 16:15:19 Firefox/3.6.16
1/4/2024 0:33	140.60.54.140	43.29.179.73	TCP	3737	Phishing	Opera/8.55.(Windows NT 10.0; pt-BR) Presto/2.9.182 Version/11.00
1/8/2024 2:24	199.217.185.96	11.226.226.150	UDP	3024	Malware	Mozilla/5.0 (Macintosh; U; PPC Mac OS X 10_6_4 rv:2.0; sw-TZ) AppleWebKit/535.1.2 (KHTML, like Gecko) Version/5.0.3 Safari/535.1.2
1/12/2024 16:23	54.39.22.130	141.32.230.115	TCP	7727	Brute Force	Mozilla/5.0 (Linux; Android 9) AppleWebKit/531.1 (KHTML, like Gecko) Chrome/15.0.847.0 Safari/531.1
1/10/2024 22:38	79.156.163.43	27.134.192.222	TCP	5119	SQL Injection	Mozilla/5.0 (Windows; U; Windows NT 6.2) AppleWebKit/535.17.5 (KHTML, like Gecko) Version/5.0 Safari/535.17.5
1/8/2024 10:06	157.247.178.160	159.188.185.150	ICMP	8666	SQL Injection	Mozilla/5.0 (Windows NT 5.01; wa-BE; rv:1.9.1.20) Gecko/6354-05-03 18:18:40 Firefox/10.0
1/5/2024 14:17	8.57.149.196	190.103.144.212	UDP	9115	Malware	Mozilla/5.0 (Macintosh; U; PPC Mac OS X 10_10_1 rv:4.0; et-EE) AppleWebKit/533.48.3 (KHTML, like Gecko) Version/5.0.2 Safari/533.48.3
1/12/2024 9:15	136.206.28.87	42.2.87.186	TCP	9297	Phishing	Mozilla/5.0 (iPhone; CPU iPhone OS 10_3_3 like Mac OS X) AppleWebKit/534.0 (KHTML, like Gecko) CriOS/45.0.824.0 Mobile/28L408 Safari/534.0
1/4/2024 19:56	62.251.199.142	7.6.67.109	TCP	3510	DDoS	Mozilla/5.0 (Windows 98; te-IN; rv:1.9.1.20) Gecko/9292-01-12 16:00:23 Firefox/3.8
1/10/2024 13:51	93.113.46.39	105.98.215.92	TCP	364	DDoS	Mozilla/5.0 (X11; Linux x86_64) AppleWebKit/535.0 (KHTML, like Gecko) Chrome/41.0.862.0 Safari/535.0
1/8/2024 4:19	149.12.136.212	193.134.69.210	UDP	2155	Phishing	Mozilla/5.0 (Macintosh; U; PPC Mac OS X 10_8_2; rv:1.9.5.20) Gecko/2638-09-17 19:40:28 Firefox/12.0
1/10/2024 19:07	93.208.100.96	155.70.188.130	TCP	8414	DDoS	Mozilla/5.0 (Windows; U; Windows NT 5.01) AppleWebKit/533.42.6 (KHTML, like Gecko) Version/5.0 Safari/533.42.6
1/5/2024 12:51	155.217.118.179	23.67.105.59	UDP	5251	SQL Injection	Mozilla/5.0 (iPad; CPU iPad OS 10_3_3 like Mac OS X) AppleWebKit/533.1 (KHTML, like Gecko) FxiOS/9.6i9058.0 Mobile/40E558 Safari/533.1
1/3/2024 21:15	108.13.85.22	198.35.70.0	UDP	62	Brute Force	Mozilla/5.0 (Macintosh; PPC Mac OS X 10_9_5 rv:6.0; apn-IN) AppleWebKit/531.9.6 (KHTML, like Gecko) Version/4.1 Safari/531.9.6
1/6/2024 20:58	138.46.146.44	207.228.46.96	UDP	4780	Malware	Mozilla/5.0 (Windows NT 5.01; mni-IN; rv:1.9.0.20) Gecko/6835-05-25 12:00:31 Firefox/6.0
1/13/2024 7:52	194.193.230.10	28.207.218.14	TCP	6410	DDoS	Mozilla/5.0 (iPhone; CPU iPhone OS 10_3_3 like Mac OS X) AppleWebKit/532.1 (KHTML, like Gecko) CriOS/57.0.813.0 Mobile/36E981 Safari/532.1
1/11/2024 14:08	58.50.211.126	162.113.111.24	TCP	2041	Malware	Mozilla/5.0 (Android 4.3; Mobile; rv:62.0) Gecko/62.0 Firefox/62.0
1/12/2024 5:24	106.73.95.1	56.244.75.100	TCP	7585	Phishing	Mozilla/5.0 (compatible; MSIE 7.0; Windows NT 4.0; Trident/4.0)
1/13/2024 1:31	193.198.13.121	122.252.32.208	TCP	8885	SQL Injection	Mozilla/5.0 (Windows NT 5.0; cs-CZ; rv:1.9.2.20) Gecko/3460-05-17 02:56:15 Firefox/3.8
1/12/2024 19:10	91.162.65.244	157.144.228.73	TCP	6130	Brute Force	Opera/9.73.(Windows NT 6.0; da-DK) Presto/2.9.166 Version/12.00
1/8/2024 22:55	109.175.250.195	160.136.193.49	UDP	4208	Malware	Mozilla/5.0 (X11; Linux x86_64; rv:1.9.5.20) Gecko/7541-10-11 08:28:50 Firefox/15.0
1/6/2024 22:55	37.180.128.97	73.108.66.50	TCP	2962	Malware	Mozilla/5.0 (iPad; CPU iPad OS 3_1_3 like Mac OS X) AppleWebKit/536.2 (KHTML, like Gecko) CriOS/53.0.848.0 Mobile/53C846 Safari/536.2
1/2/2024 19:36	17.77.151.167	201.56.238.65	ICMP	562	Malware	Mozilla/5.0 (Macintosh; Intel Mac OS X 10_11_5 rv:2.0; kok-IN) AppleWebKit/533.45.4 (KHTML, like Gecko) Version/5.0 Safari/533.45.4
1/12/2024 17:19	50.164.193.81	29.18.248.56	TCP	2546	DDoS	Mozilla/5.0 (iPad; CPU iPad OS 9_3_6 like Mac OS X) AppleWebKit/531.0 (KHTML, like Gecko) FxiOS/13.0c9443.0 Mobile/91T471 Safari/531.0
1/12/2024 14:53	52.162.81.10	150.104.83.13	UDP	925	Malware	Mozilla/5.0 (X11; Linux i686; rv:1.9.5.20) Gecko/4799-04-20 07:12:35 Firefox/3.6.19
1/10/2024 15:17	66.30.233.205	145.222.230.83	ICMP	1470	Phishing	Mozilla/5.0 (compatible; MSIE 9.0; Windows NT 6.1; Trident/3.1)
1/11/2024 11:39	148.235.214.241	14.219.87.123	ICMP	6749	Brute Force	Opera/9.88.(Windows 95; iu-CA) Presto/2.9.167 Version/11.00
1/10/2024 10:38	25.237.40.209	4.166.175.182	ICMP	7711	DDoS	Mozilla/5.0 (Macintosh; U; Intel Mac OS X 10_11_4) AppleWebKit/534.0 (KHTML, like Gecko) Chrome/51.0.853.0 Safari/534.0
1/4/2024 4:39	44.193.83.157	163.161.136.121	UDP	4157	DDoS	Mozilla/5.0 (Macintosh; Intel Mac OS X 10_9_8 rv:3.0; mhr-RU) AppleWebKit/531.40.3 (KHTML, like Gecko) Version/4.1 Safari/531.40.3
1/9/2024 11:02	217.123.208.160	84.201.16.142	TCP	7537	Brute Force	Opera/9.87.(Windows NT 5.0; de-AT) Presto/2.9.169 Version/11.00
1/10/2024 14:23	147.130.170.253	223.69.255.4	TCP	9175	Phishing	Mozilla/5.0 (Macintosh; U; PPC Mac OS X 10_12_9; rv:1.9.6.20) Gecko/6505-07-16 12:22:35 Firefox/3.8
1/14/2024 2:47	33.210.128.180	211.204.250.235	ICMP	9455	DDoS	Opera/9.61.(X11; Linux i686; bs-BA) Presto/2.9.185 Version/10.00
1/6/2024 23:15	110.163.192.186	81.17.161.91	TCP	162	DDoS	Mozilla/5.0 (iPad; CPU iPad OS 10_3_4 like Mac OS X) AppleWebKit/536.2 (KHTML, like Gecko) FxiOS/17.3f8833.0 Mobile/93E791 Safari/536.2
1/2/2024 3:03	104.123.140.199	165.235.242.35	TCP	2104	Brute Force	Mozilla/5.0 (Macintosh; U; PPC Mac OS X 10_10_8; rv:1.9.5.20) Gecko/3639-10-08 04:13:57 Firefox/4.0
1/9/2024 11:10	94.121.254.245	49.188.46.34	UDP	7386	SQL Injection	Mozilla/5.0 (iPod; U; CPU iPhone OS 3_2 like Mac OS X; hi-IN) AppleWebKit/533.18.3 (KHTML, like Gecko) Version/4.0.5 Mobile/8B118 Safari/6533.18.3
1/1/2024 9:13	78.103.191.177	104.238.204.143	UDP	8270	Phishing	Mozilla/5.0 (iPad; CPU iPad OS 9_3_6 like Mac OS X) AppleWebKit/531.1 (KHTML, like Gecko) CriOS/34.0.842.0 Mobile/44E626 Safari/531.1
1/10/2024 21:06	107.217.0.170	137.234.61.247	UDP	3296	Malware	Mozilla/5.0 (Macintosh; PPC Mac OS X 10_11_7; rv:1.9.6.20) Gecko/3869-03-29 15:38:46 Firefox/3.8
1/11/2024 20:05	73.187.186.211	214.70.23.182	UDP	8104	Brute Force	Mozilla/5.0 (compatible; MSIE 8.0; Windows NT 6.2; Trident/4.0)
1/5/2024 4:15	46.211.189.117	119.194.103.214	UDP	2023	SQL Injection	Opera/8.63.(X11; Linux x86_64; zu-ZA) Presto/2.9.173 Version/12.00
1/13/2024 23:17	221.2.199.5	73.223.189.26	ICMP	1284	Brute Force	Mozilla/5.0 (Macintosh; Intel Mac OS X 10_8_8 rv:2.0; gez-ER) AppleWebKit/534.30.3 (KHTML, like Gecko) Version/4.1 Safari/534.30.3
1/4/2024 1:16	215.6.204.86	33.75.84.140	UDP	1463	Phishing	Mozilla/5.0 (compatible; MSIE 6.0; Windows NT 6.2; Trident/3.0)
1/4/2024 15:22	95.179.71.136	144.106.70.123	TCP	8028	SQL Injection	Mozilla/5.0 (iPod; U; CPU iPhone OS 3_2 like Mac OS X; kn-IN) AppleWebKit/532.6.6 (KHTML, like Gecko) Version/3.0.5 Mobile/8B113 Safari/6532.6.6
1/7/2024 13:03	219.230.45.123	194.211.172.114	UDP	7591	DDoS	Mozilla/5.0 (Windows; U; Windows NT 6.0) AppleWebKit/532.2.4 (KHTML, like Gecko) Version/4.1 Safari/532.2.4
1/14/2024 7:40	64.196.216.199	206.85.110.152	ICMP	9635	Brute Force	Mozilla/5.0 (Windows NT 4.0; tl-PH; rv:1.9.0.20) Gecko/3822-03-01 14:44:13 Firefox/3.6.18
1/7/2024 5:06	39.132.66.18	96.221.94.167	ICMP	8031	Brute Force	Mozilla/5.0 (compatible; MSIE 7.0; Windows NT 6.2; Trident/4.1)
1/4/2024 5:12	125.216.62.136	58.25.167.75	UDP	6014	SQL Injection	Opera/8.97.(Windows NT 6.0; raj-IN) Presto/2.9.185 Version/12.00
1/2/2024 22:58	151.196.99.108	23.41.214.24	TCP	2714	DDoS	Mozilla/5.0 (compatible; MSIE 7.0; Windows 95; Trident/3.0)
1/8/2024 14:21	5.218.233.211	156.18.139.190	UDP	2394	Phishing	Mozilla/5.0 (iPad; CPU iPad OS 5_1_1 like Mac OS X) AppleWebKit/531.1 (KHTML, like Gecko) FxiOS/11.4a2511.0 Mobile/34A425 Safari/531.1
1/12/2024 15:40	56.244.120.116	9.167.195.95	TCP	9384	Malware	Mozilla/5.0 (Linux; Android 2.3.6) AppleWebKit/534.0 (KHTML, like Gecko) Chrome/21.0.831.0 Safari/534.0
1/8/2024 7:59	188.204.124.21	128.251.197.122	ICMP	1050	Phishing	Mozilla/5.0 (Android 4.2.1; Mobile; rv:38.0) Gecko/38.0 Firefox/38.0
1/14/2024 11:45	87.225.14.68	170.232.198.71	UDP	8495	DDoS	Mozilla/5.0 (compatible; MSIE 8.0; Windows NT 5.1; Trident/3.0)
1/2/2024 13:47	67.114.205.138	120.114.68.169	UDP	8471	Phishing	Mozilla/5.0 (Windows NT 6.0; cmn-TW; rv:1.9.2.20) Gecko/3237-04-02 08:58:20 Firefox/3.8
1/2/2024 17:46	70.254.243.54	190.114.66.148	ICMP	7211	Phishing	Mozilla/5.0 (Linux; Android 5.0.1) AppleWebKit/536.1 (KHTML, like Gecko) Chrome/60.0.800.0 Safari/536.1
1/5/2024 19:22	145.222.181.219	61.48.61.90	ICMP	665	SQL Injection	Mozilla/5.0 (compatible; MSIE 9.0; Windows 98; Win 9x 4.90; Trident/4.1)
1/1/2024 18:48	170.116.36.189	87.246.79.54	TCP	3814	DDoS	Mozilla/5.0 (Macintosh; PPC Mac OS X 10_11_2 rv:3.0; ky-KG) AppleWebKit/532.32.7 (KHTML, like Gecko) Version/5.1 Safari/532.32.7
1/10/2024 13:21	186.44.202.33	145.155.166.131	TCP	5987	Brute Force	Mozilla/5.0 (X11; Linux x86_64; rv:1.9.7.20) Gecko/8545-03-07 18:56:04 Firefox/3.6.19
1/11/2024 1:24	53.241.239.35	131.255.205.239	UDP	2917	DDoS	Mozilla/5.0 (Windows 98) AppleWebKit/534.2 (KHTML, like Gecko) Chrome/25.0.819.0 Safari/534.2
1/10/2024 5:40	1.129.89.154	53.250.23.243	UDP	2041	Phishing	Opera/8.46.(Windows NT 6.2; pl-PL) Presto/2.9.165 Version/11.00
1/6/2024 7:38	67.172.194.174	67.178.27.144	TCP	172	Phishing	Opera/8.96.(X11; Linux i686; ts-ZA) Presto/2.9.174 Version/10.00
1/6/2024 2:08	148.81.236.244	38.55.181.13	UDP	3233	Phishing	Mozilla/5.0 (X11; Linux i686) AppleWebKit/531.0 (KHTML, like Gecko) Chrome/61.0.837.0 Safari/531.0
1/7/2024 22:19	18.7.216.129	147.209.169.242	ICMP	2432	Phishing	Mozilla/5.0 (Windows NT 6.1) AppleWebKit/531.1 (KHTML, like Gecko) Chrome/52.0.840.0 Safari/531.1
1/5/2024 3:35	151.52.124.3	135.15.191.96	TCP	7578	Malware	Mozilla/5.0 (Windows; U; Windows NT 5.01) AppleWebKit/531.36.7 (KHTML, like Gecko) Version/4.0.3 Safari/531.36.7
1/8/2024 18:16	1.160.137.48	45.28.134.81	ICMP	9930	SQL Injection	Mozilla/5.0 (Windows CE) AppleWebKit/532.2 (KHTML, like Gecko) Chrome/46.0.880.0 Safari/532.2
1/2/2024 23:41	175.62.231.17	78.129.243.177	TCP	3181	Brute Force	Mozilla/5.0 (compatible; MSIE 7.0; Windows NT 5.2; Trident/4.0)
1/9/2024 5:16	79.187.8.189	215.136.252.64	ICMP	5687	Malware	Mozilla/5.0 (X11; Linux i686) AppleWebKit/536.1 (KHTML, like Gecko) Chrome/62.0.859.0 Safari/536.1
1/4/2024 20:14	37.121.131.15	7.43.109.187	ICMP	2978	SQL Injection	Mozilla/5.0 (Windows; U; Windows 95) AppleWebKit/534.16.2 (KHTML, like Gecko) Version/5.0.2 Safari/534.16.2
1/5/2024 8:50	153.43.148.47	176.237.115.235	TCP	5442	SQL Injection	Opera/9.31.(Windows CE; mai-IN) Presto/2.9.166 Version/11.00
1/8/2024 18:59	78.43.251.101	28.132.189.154	UDP	2623	SQL Injection	Mozilla/5.0 (iPad; CPU iPad OS 7_1_2 like Mac OS X) AppleWebKit/535.1 (KHTML, like Gecko) CriOS/52.0.868.0 Mobile/77H863 Safari/535.1
1/7/2024 13:35	30.194.134.43	71.2.51.23	UDP	6769	DDoS	Mozilla/5.0 (iPod; U; CPU iPhone OS 3_2 like Mac OS X; om-ET) AppleWebKit/535.46.1 (KHTML, like Gecko) Version/3.0.5 Mobile/8B114 Safari/6535.46.1
1/8/2024 5:03	214.241.231.40	42.197.126.28	UDP	8578	Malware	Mozilla/5.0 (iPhone; CPU iPhone OS 7_1_2 like Mac OS X) AppleWebKit/533.1 (KHTML, like Gecko) CriOS/31.0.840.0 Mobile/53G906 Safari/533.1
1/1/2024 9:48	122.201.13.163	156.255.40.198	ICMP	6175	DDoS	Mozilla/5.0 (X11; Linux i686) AppleWebKit/534.2 (KHTML, like Gecko) Chrome/46.0.868.0 Safari/534.2
1/10/2024 16:04	177.84.29.69	86.162.168.151	UDP	5372	Malware	Opera/8.56.(Windows 98; cy-GB) Presto/2.9.181 Version/11.00
1/7/2024 3:08	173.225.151.242	62.145.203.6	UDP	1210	Phishing	Mozilla/5.0 (compatible; MSIE 6.0; Windows NT 5.2; Trident/5.0)
1/1/2024 4:40	124.151.107.94	38.29.166.186	ICMP	9875	Malware	Mozilla/5.0 (compatible; MSIE 6.0; Windows NT 5.2; Trident/3.0)
1/8/2024 0:43	15.201.83.254	61.42.51.170	UDP	7780	DDoS	Opera/8.75.(Windows NT 6.1; ve-ZA) Presto/2.9.190 Version/10.00
1/5/2024 16:16	3.218.216.116	71.206.152.70	UDP	9510	Malware	Mozilla/5.0 (Macintosh; U; PPC Mac OS X 10_11_3; rv:1.9.6.20) Gecko/8144-03-31 21:03:21 Firefox/3.6.12
1/12/2024 1:35	61.66.183.187	36.123.55.234	ICMP	7802	Phishing	Mozilla/5.0 (compatible; MSIE 8.0; Windows NT 5.0; Trident/5.0)
1/14/2024 3:04	76.49.133.192	173.86.51.105	UDP	4771	Malware	Mozilla/5.0 (compatible; MSIE 7.0; Windows CE; Trident/5.0)
1/10/2024 13:53	68.84.189.121	101.5.194.13	UDP	9200	Phishing	Opera/9.43.(X11; Linux x86_64; sk-SK) Presto/2.9.176 Version/10.00
1/8/2024 9:37	214.82.173.229	207.49.27.122	UDP	4042	Malware	Mozilla/5.0 (compatible; MSIE 5.0; Windows NT 6.1; Trident/5.1)
1/12/2024 13:56	216.254.138.235	105.69.50.88	TCP	2628	Brute Force	Opera/8.70.(X11; Linux i686; ak-GH) Presto/2.9.168 Version/11.00
1/9/2024 10:56	196.104.87.236	220.130.44.233	ICMP	7280	Malware	Mozilla/5.0 (compatible; MSIE 9.0; Windows NT 5.01; Trident/5.0)
1/13/2024 2:34	133.150.251.87	48.86.8.16	UDP	1230	Brute Force	Mozilla/5.0 (Macintosh; PPC Mac OS X 10_11_3; rv:1.9.2.20) Gecko/5531-09-26 01:55:43 Firefox/7.0
1/2/2024 6:06	213.175.105.126	20.207.243.120	TCP	5896	SQL Injection	Mozilla/5.0 (compatible; MSIE 5.0; Windows 98; Win 9x 4.90; Trident/4.1)
1/10/2024 17:20	105.169.93.71	188.63.105.70	UDP	2888	DDoS	Mozilla/5.0 (Linux; Android 2.3.4) AppleWebKit/531.1 (KHTML, like Gecko) Chrome/44.0.890.0 Safari/531.1
1/4/2024 22:20	27.200.132.191	172.255.231.193	TCP	688	DDoS	Mozilla/5.0 (compatible; MSIE 6.0; Windows 98; Trident/4.0)
1/4/2024 3:53	36.48.71.105	101.119.8.143	ICMP	8370	Malware	Mozilla/5.0 (Macintosh; Intel Mac OS X 10_8_3 rv:3.0; it-IT) AppleWebKit/533.33.2 (KHTML, like Gecko) Version/5.0 Safari/533.33.2
1/11/2024 23:37	58.21.57.181	223.171.180.95	UDP	2254	Brute Force	Mozilla/5.0 (X11; Linux i686) AppleWebKit/533.2 (KHTML, like Gecko) Chrome/59.0.822.0 Safari/533.2
1/5/2024 23:58	10.154.212.193	51.188.139.24	UDP	2512	DDoS	Mozilla/5.0 (Android 4.3.1; Mobile; rv:56.0) Gecko/56.0 Firefox/56.0
1/4/2024 12:03	193.186.242.16	201.93.200.187	TCP	7674	DDoS	Mozilla/5.0 (compatible; MSIE 6.0; Windows NT 6.2; Trident/5.1)
1/8/2024 5:20	186.51.55.31	66.188.132.33	UDP	9095	Brute Force	Mozilla/5.0 (Windows; U; Windows 98; Win 9x 4.90) AppleWebKit/532.49.6 (KHTML, like Gecko) Version/4.1 Safari/532.49.6
1/1/2024 5:28	183.78.195.114	153.13.122.14	TCP	4683	Phishing	Mozilla/5.0 (X11; Linux i686) AppleWebKit/535.0 (KHTML, like Gecko) Chrome/22.0.896.0 Safari/535.0
1/8/2024 3:13	219.48.217.219	109.191.36.133	ICMP	6588	DDoS	Mozilla/5.0 (compatible; MSIE 8.0; Windows NT 6.0; Trident/5.1)
1/11/2024 0:51	69.184.13.119	109.173.137.215	ICMP	5098	Malware	Opera/9.72.(X11; Linux x86_64; om-KE) Presto/2.9.163 Version/11.00
1/3/2024 13:36	55.229.217.175	222.171.5.157	UDP	4114	Malware	Mozilla/5.0 (Android 8.1.0; Mobile; rv:59.0) Gecko/59.0 Firefox/59.0
1/4/2024 12:07	164.17.238.168	65.212.45.42	UDP	6889	DDoS	Mozilla/5.0 (iPad; CPU iPad OS 12_4_8 like Mac OS X) AppleWebKit/531.2 (KHTML, like Gecko) CriOS/60.0.887.0 Mobile/34P723 Safari/531.2
1/4/2024 22:43	106.20.198.251	95.151.58.243	UDP	6925	Phishing	Mozilla/5.0 (Windows; U; Windows NT 10.0) AppleWebKit/532.7.4 (KHTML, like Gecko) Version/4.0 Safari/532.7.4
1/6/2024 18:08	219.75.137.149	84.84.93.134	UDP	9415	Phishing	Opera/8.76.(Windows 95; nds-NL) Presto/2.9.189 Version/12.00
1/3/2024 17:28	19.53.35.29	188.173.8.130	UDP	5835	SQL Injection	Mozilla/5.0 (Linux; Android 2.3.5) AppleWebKit/536.1 (KHTML, like Gecko) Chrome/18.0.863.0 Safari/536.1
1/3/2024 11:06	196.92.223.124	5.150.18.63	ICMP	6705	Brute Force	Opera/8.55.(Windows NT 4.0; sc-IT) Presto/2.9.177 Version/11.00
1/11/2024 10:06	94.116.27.78	129.79.46.192	ICMP	9206	Malware	Opera/8.85.(X11; Linux i686; sc-IT) Presto/2.9.163 Version/12.00
1/4/2024 5:50	19.62.179.200	204.34.228.58	UDP	7118	SQL Injection	Opera/9.77.(X11; Linux x86_64; cs-CZ) Presto/2.9.172 Version/11.00
1/5/2024 19:15	44.214.210.29	6.204.47.136	ICMP	1072	DDoS	Mozilla/5.0 (Windows; U; Windows NT 6.1) AppleWebKit/531.25.3 (KHTML, like Gecko) Version/5.1 Safari/531.25.3
1/12/2024 5:47	223.67.255.68	19.62.206.108	UDP	8436	DDoS	Mozilla/5.0 (X11; Linux x86_64) AppleWebKit/534.2 (KHTML, like Gecko) Chrome/56.0.825.0 Safari/534.2
1/3/2024 0:42	51.255.202.162	137.100.177.166	TCP	8622	Malware	Mozilla/5.0 (compatible; MSIE 9.0; Windows NT 6.1; Trident/4.1)
1/9/2024 9:32	32.143.202.236	7.17.146.33	ICMP	9133	Phishing	Mozilla/5.0 (X11; Linux x86_64; rv:1.9.6.20) Gecko/3893-04-06 02:47:23 Firefox/3.6.17
1/12/2024 12:52	98.24.146.98	128.77.142.233	UDP	444	Malware	Mozilla/5.0 (X11; Linux x86_64; rv:1.9.6.20) Gecko/5603-02-02 12:40:14 Firefox/3.8
1/1/2024 14:48	75.169.183.134	221.114.138.212	UDP	8627	Phishing	Mozilla/5.0 (Macintosh; PPC Mac OS X 10_5_2; rv:1.9.3.20) Gecko/9401-03-26 02:00:15 Firefox/8.0
1/12/2024 11:34	40.83.154.173	8.1.119.41	TCP	5069	SQL Injection	Mozilla/5.0 (Macintosh; PPC Mac OS X 10_11_6) AppleWebKit/534.0 (KHTML, like Gecko) Chrome/58.0.848.0 Safari/534.0
1/12/2024 3:43	101.55.172.62	97.221.176.89	ICMP	4866	Phishing	Mozilla/5.0 (Macintosh; U; Intel Mac OS X 10_12_9) AppleWebKit/531.0 (KHTML, like Gecko) Chrome/19.0.861.0 Safari/531.0
1/3/2024 17:04	192.252.148.24	210.239.90.218	ICMP	3752	SQL Injection	Mozilla/5.0 (Windows; U; Windows NT 5.2) AppleWebKit/534.44.4 (KHTML, like Gecko) Version/4.0.2 Safari/534.44.4
1/12/2024 13:16	84.116.242.20	10.14.193.74	ICMP	1333	SQL Injection	Mozilla/5.0 (iPhone; CPU iPhone OS 14_2_1 like Mac OS X) AppleWebKit/536.2 (KHTML, like Gecko) FxiOS/18.3u3697.0 Mobile/36W991 Safari/536.2
1/9/2024 8:51	41.131.106.157	46.228.163.137	UDP	563	Phishing	Mozilla/5.0 (compatible; MSIE 6.0; Windows NT 5.01; Trident/5.0)
1/14/2024 8:14	222.61.50.233	68.198.2.169	TCP	697	Brute Force	Opera/8.34.(X11; Linux x86_64; hne-IN) Presto/2.9.162 Version/12.00
1/2/2024 3:09	128.135.133.5	204.178.7.231	ICMP	8468	Brute Force	Mozilla/5.0 (iPhone; CPU iPhone OS 12_4_8 like Mac OS X) AppleWebKit/534.0 (KHTML, like Gecko) CriOS/23.0.823.0 Mobile/83P040 Safari/534.0
1/13/2024 4:40	177.3.56.211	195.227.164.126	TCP	3483	Malware	Mozilla/5.0 (Windows NT 6.0; cy-GB; rv:1.9.1.20) Gecko/6028-02-15 01:05:28 Firefox/3.8
1/1/2024 2:43	147.23.102.13	186.135.114.173	TCP	4024	Brute Force	Mozilla/5.0 (Macintosh; U; PPC Mac OS X 10_9_2 rv:6.0; nso-ZA) AppleWebKit/535.15.4 (KHTML, like Gecko) Version/5.0 Safari/535.15.4
1/11/2024 16:53	20.135.86.9	9.57.110.128	TCP	9701	Malware	Mozilla/5.0 (compatible; MSIE 5.0; Windows NT 6.2; Trident/4.0)
1/4/2024 21:15	193.48.168.228	28.188.111.136	ICMP	4988	DDoS	Mozilla/5.0 (Linux; Android 10) AppleWebKit/531.2 (KHTML, like Gecko) Chrome/59.0.804.0 Safari/531.2
1/2/2024 21:29	169.176.207.113	190.63.85.208	UDP	6724	SQL Injection	Mozilla/5.0 (Windows NT 5.1) AppleWebKit/534.1 (KHTML, like Gecko) Chrome/37.0.884.0 Safari/534.1
1/4/2024 2:39	176.222.130.23	136.36.214.58	TCP	8710	Brute Force	Mozilla/5.0 (Macintosh; Intel Mac OS X 10_11_6) AppleWebKit/531.2 (KHTML, like Gecko) Chrome/47.0.834.0 Safari/531.2
1/9/2024 15:04	200.225.12.21	123.59.9.114	TCP	7850	Phishing	Opera/9.25.(X11; Linux x86_64; nds-NL) Presto/2.9.166 Version/12.00
1/2/2024 2:31	113.38.44.19	155.251.47.22	ICMP	2620	SQL Injection	Mozilla/5.0 (iPhone; CPU iPhone OS 7_1_2 like Mac OS X) AppleWebKit/536.0 (KHTML, like Gecko) FxiOS/13.6a2606.0 Mobile/64Y850 Safari/536.0
1/13/2024 21:19	5.162.112.240	71.240.194.148	TCP	4083	DDoS	Mozilla/5.0 (Android 10; Mobile; rv:59.0) Gecko/59.0 Firefox/59.0
1/6/2024 4:10	59.3.157.54	73.191.26.121	UDP	1385	SQL Injection	Mozilla/5.0 (compatible; MSIE 9.0; Windows NT 5.2; Trident/4.1)
1/4/2024 17:43	179.236.14.216	79.15.104.210	TCP	8263	Malware	Mozilla/5.0 (Android 4.3; Mobile; rv:13.0) Gecko/13.0 Firefox/13.0
1/8/2024 19:33	46.28.154.53	132.250.146.176	TCP	5526	DDoS	Mozilla/5.0 (iPod; U; CPU iPhone OS 4_0 like Mac OS X; eu-ES) AppleWebKit/532.7.7 (KHTML, like Gecko) Version/3.0.5 Mobile/8B117 Safari/6532.7.7
1/11/2024 7:43	212.193.147.228	21.206.126.88	TCP	1969	DDoS	Opera/9.49.(X11; Linux i686; sr-RS) Presto/2.9.162 Version/10.00
1/11/2024 11:48	202.199.153.138	78.180.156.139	TCP	63	Brute Force	Mozilla/5.0 (Windows NT 10.0) AppleWebKit/535.2 (KHTML, like Gecko) Chrome/57.0.820.0 Safari/535.2
1/2/2024 23:04	39.248.21.38	163.206.108.122	TCP	9769	DDoS	Mozilla/5.0 (Windows 98; sq-AL; rv:1.9.0.20) Gecko/4564-10-18 19:54:13 Firefox/11.0
1/14/2024 8:06	22.117.68.137	215.79.178.118	TCP	1197	DDoS	Mozilla/5.0 (compatible; MSIE 7.0; Windows NT 6.0; Trident/4.0)
1/4/2024 13:35	210.36.82.203	73.138.89.75	TCP	6007	Phishing	Mozilla/5.0 (iPod; U; CPU iPhone OS 3_1 like Mac OS X; th-TH) AppleWebKit/533.17.5 (KHTML, like Gecko) Version/4.0.5 Mobile/8B111 Safari/6533.17.5
1/5/2024 15:52	84.208.65.39	202.206.122.106	UDP	2139	Brute Force	Mozilla/5.0 (iPod; U; CPU iPhone OS 3_3 like Mac OS X; dv-MV) AppleWebKit/533.22.5 (KHTML, like Gecko) Version/3.0.5 Mobile/8B113 Safari/6533.22.5
1/5/2024 21:36	205.35.220.97	187.108.172.190	UDP	492	SQL Injection	Mozilla/5.0 (iPhone; CPU iPhone OS 7_1_2 like Mac OS X) AppleWebKit/534.0 (KHTML, like Gecko) CriOS/13.0.834.0 Mobile/99Q084 Safari/534.0
1/6/2024 0:55	57.16.232.246	120.132.237.32	UDP	5956	DDoS	Opera/9.53.(Windows NT 6.1; gl-ES) Presto/2.9.161 Version/10.00
1/10/2024 11:47	165.173.90.205	190.145.99.243	TCP	5422	SQL Injection	Mozilla/5.0 (compatible; MSIE 5.0; Windows NT 5.0; Trident/4.0)
1/6/2024 4:23	124.248.95.161	24.155.59.10	UDP	2195	Malware	Mozilla/5.0 (compatible; MSIE 8.0; Windows NT 5.1; Trident/4.1)
1/1/2024 10:20	34.62.86.151	40.133.63.13	UDP	2851	DDoS	Opera/9.27.(X11; Linux i686; mag-IN) Presto/2.9.180 Version/11.00
1/3/2024 20:07	29.133.96.100	217.218.152.204	ICMP	9530	Malware	Mozilla/5.0 (Macintosh; PPC Mac OS X 10_6_6) AppleWebKit/532.1 (KHTML, like Gecko) Chrome/27.0.844.0 Safari/532.1
1/5/2024 0:00	83.81.217.129	70.254.214.121	ICMP	2966	DDoS	Mozilla/5.0 (X11; Linux i686) AppleWebKit/531.1 (KHTML, like Gecko) Chrome/29.0.878.0 Safari/531.1
1/1/2024 22:41	173.255.210.181	108.42.100.242	UDP	269	SQL Injection	Mozilla/5.0 (Macintosh; U; Intel Mac OS X 10_10_0) AppleWebKit/534.1 (KHTML, like Gecko) Chrome/44.0.811.0 Safari/534.1
1/3/2024 1:36	80.67.148.36	172.157.76.170	UDP	220	SQL Injection	Mozilla/5.0 (Macintosh; U; PPC Mac OS X 10_6_9 rv:5.0; iw-IL) AppleWebKit/534.48.2 (KHTML, like Gecko) Version/5.0.2 Safari/534.48.2
1/6/2024 4:36	76.157.72.240	165.46.207.243	UDP	7789	Brute Force	Mozilla/5.0 (compatible; MSIE 8.0; Windows 98; Win 9x 4.90; Trident/5.0)
1/11/2024 17:38	61.123.91.32	58.152.93.230	TCP	5697	DDoS	Mozilla/5.0 (X11; Linux i686; rv:1.9.6.20) Gecko/9445-06-16 09:38:41 Firefox/3.6.4
1/1/2024 10:40	147.194.170.125	163.180.217.143	ICMP	7478	Malware	Mozilla/5.0 (X11; Linux x86_64) AppleWebKit/536.0 (KHTML, like Gecko) Chrome/63.0.856.0 Safari/536.0
1/3/2024 11:56	59.182.229.151	27.146.43.38	TCP	7884	DDoS	Mozilla/5.0 (Windows; U; Windows NT 6.1) AppleWebKit/532.19.4 (KHTML, like Gecko) Version/4.0.2 Safari/532.19.4
1/11/2024 14:53	148.196.63.162	66.5.188.130	ICMP	1810	DDoS	Mozilla/5.0 (Linux; Android 2.3.6) AppleWebKit/531.2 (KHTML, like Gecko) Chrome/61.0.833.0 Safari/531.2
1/10/2024 20:35	162.72.244.128	168.138.181.122	UDP	1960	Phishing	Opera/8.50.(X11; Linux i686; ht-HT) Presto/2.9.171 Version/11.00
1/7/2024 7:03	38.250.27.30	164.141.124.96	ICMP	3346	SQL Injection	Mozilla/5.0 (compatible; MSIE 9.0; Windows 95; Trident/3.1)
1/12/2024 16:49	30.144.174.103	34.232.238.222	UDP	3911	SQL Injection	Mozilla/5.0 (Macintosh; Intel Mac OS X 10_9_8; rv:1.9.2.20) Gecko/6697-09-25 12:21:32 Firefox/3.6.14
1/13/2024 14:57	211.252.85.249	12.131.79.98	TCP	4505	DDoS	Mozilla/5.0 (compatible; MSIE 5.0; Windows NT 5.1; Trident/3.0)
1/6/2024 18:48	42.21.210.201	91.227.228.20	UDP	4282	Phishing	Mozilla/5.0 (compatible; MSIE 8.0; Windows 98; Win 9x 4.90; Trident/3.0)
1/12/2024 4:21	202.167.44.27	30.138.8.133	TCP	5498	Brute Force	Mozilla/5.0 (Macintosh; U; Intel Mac OS X 10_6_4 rv:3.0; szl-PL) AppleWebKit/535.25.1 (KHTML, like Gecko) Version/5.0.2 Safari/535.25.1
1/11/2024 16:39	167.153.99.173	100.254.58.13	TCP	146	Malware	Mozilla/5.0 (Macintosh; U; Intel Mac OS X 10_6_2; rv:1.9.2.20) Gecko/9207-10-18 07:03:52 Firefox/3.8
1/9/2024 2:20	7.127.128.5	165.152.174.143	ICMP	2950	DDoS	Mozilla/5.0 (iPad; CPU iPad OS 10_3_3 like Mac OS X) AppleWebKit/533.1 (KHTML, like Gecko) FxiOS/11.8r2779.0 Mobile/12Y633 Safari/533.1
1/14/2024 8:13	138.156.102.42	136.223.7.249	ICMP	6608	DDoS	Mozilla/5.0 (Windows; U; Windows NT 5.1) AppleWebKit/532.29.2 (KHTML, like Gecko) Version/4.1 Safari/532.29.2
1/11/2024 16:18	154.243.145.253	183.60.55.191	UDP	8174	Brute Force	Mozilla/5.0 (compatible; MSIE 8.0; Windows NT 6.2; Trident/3.1)
1/13/2024 12:32	21.47.126.17	23.211.53.134	ICMP	6012	Phishing	Mozilla/5.0 (Macintosh; Intel Mac OS X 10_6_0) AppleWebKit/532.1 (KHTML, like Gecko) Chrome/56.0.839.0 Safari/532.1
1/3/2024 19:35	33.44.57.78	172.162.137.240	ICMP	9262	Phishing	Mozilla/5.0 (Linux; Android 2.0) AppleWebKit/535.2 (KHTML, like Gecko) Chrome/16.0.857.0 Safari/535.2
1/2/2024 10:38	8.41.180.252	58.167.169.128	TCP	9380	DDoS	Mozilla/5.0 (Windows; U; Windows NT 6.1) AppleWebKit/531.21.5 (KHTML, like Gecko) Version/4.0.2 Safari/531.21.5
1/9/2024 23:55	40.124.218.251	81.178.38.40	TCP	8024	Brute Force	Mozilla/5.0 (compatible; MSIE 5.0; Windows NT 4.0; Trident/3.0)
1/4/2024 14:21	58.251.32.116	205.162.60.32	UDP	7849	Phishing	Mozilla/5.0 (Android 2.3.4; Mobile; rv:42.0) Gecko/42.0 Firefox/42.0
1/9/2024 10:35	90.104.161.45	134.210.118.161	ICMP	8595	SQL Injection	Mozilla/5.0 (Macintosh; U; PPC Mac OS X 10_10_7 rv:3.0; ur-PK) AppleWebKit/533.40.1 (KHTML, like Gecko) Version/4.1 Safari/533.40.1
1/3/2024 6:39	148.239.224.6	41.90.217.146	TCP	814	Brute Force	Mozilla/5.0 (compatible; MSIE 8.0; Windows NT 5.2; Trident/3.1)
1/8/2024 12:13	85.40.168.127	136.139.146.97	ICMP	4076	SQL Injection	Mozilla/5.0 (Windows NT 6.1) AppleWebKit/535.1 (KHTML, like Gecko) Chrome/43.0.840.0 Safari/535.1
1/1/2024 5:21	24.150.239.146	56.143.223.154	TCP	9621	Phishing	Mozilla/5.0 (Windows; U; Windows NT 5.0) AppleWebKit/532.41.3 (KHTML, like Gecko) Version/4.0 Safari/532.41.3
1/10/2024 18:24	36.179.2.203	218.6.225.115	ICMP	9650	SQL Injection	Opera/9.28.(X11; Linux x86_64; raj-IN) Presto/2.9.165 Version/11.00
1/4/2024 14:38	89.196.225.235	126.109.195.53	TCP	1696	DDoS	Mozilla/5.0 (Linux; Android 5.0.1) AppleWebKit/531.1 (KHTML, like Gecko) Chrome/45.0.804.0 Safari/531.1
1/4/2024 2:31	60.85.215.28	114.172.57.43	UDP	510	Malware	Mozilla/5.0 (iPod; U; CPU iPhone OS 3_1 like Mac OS X; hy-AM) AppleWebKit/535.11.6 (KHTML, like Gecko) Version/3.0.5 Mobile/8B116 Safari/6535.11.6
1/6/2024 3:06	197.185.126.213	23.126.241.189	ICMP	5094	Brute Force	Mozilla/5.0 (Windows; U; Windows NT 5.01) AppleWebKit/533.41.7 (KHTML, like Gecko) Version/5.0.1 Safari/533.41.7
1/10/2024 23:31	60.124.39.104	209.239.131.209	ICMP	4975	Malware	Opera/8.53.(X11; Linux i686; sat-IN) Presto/2.9.165 Version/10.00
1/1/2024 15:30	199.13.98.244	188.132.120.40	TCP	1678	SQL Injection	Mozilla/5.0 (Windows CE; ru-RU; rv:1.9.2.20) Gecko/4394-12-28 00:08:38 Firefox/3.6.3
1/10/2024 17:33	208.118.181.62	182.67.238.188	UDP	1929	Malware	Mozilla/5.0 (iPod; U; CPU iPhone OS 3_3 like Mac OS X; eo-US) AppleWebKit/532.3.6 (KHTML, like Gecko) Version/4.0.5 Mobile/8B118 Safari/6532.3.6
1/14/2024 12:25	97.16.177.215	158.144.74.64	TCP	1285	SQL Injection	Mozilla/5.0 (Windows 95) AppleWebKit/532.1 (KHTML, like Gecko) Chrome/42.0.824.0 Safari/532.1
1/4/2024 10:03	111.192.68.236	47.43.26.176	ICMP	2565	Malware	Mozilla/5.0 (compatible; MSIE 5.0; Windows 98; Win 9x 4.90; Trident/3.1)
1/6/2024 8:40	166.188.137.9	182.107.107.151	TCP	9379	Phishing	Mozilla/5.0 (compatible; MSIE 7.0; Windows NT 5.2; Trident/5.1)
1/11/2024 3:07	223.101.95.254	74.171.244.81	TCP	4304	Brute Force	Opera/9.84.(X11; Linux i686; pap-CW) Presto/2.9.178 Version/10.00
1/12/2024 2:37	163.77.134.126	55.197.138.215	TCP	9553	Phishing	Opera/9.94.(X11; Linux i686; yi-US) Presto/2.9.168 Version/11.00
1/9/2024 13:02	137.56.223.116	112.211.177.63	UDP	8359	Brute Force	Mozilla/5.0 (iPod; U; CPU iPhone OS 4_1 like Mac OS X; hne-IN) AppleWebKit/534.6.6 (KHTML, like Gecko) Version/3.0.5 Mobile/8B119 Safari/6534.6.6
1/12/2024 6:16	218.195.233.151	95.229.117.217	UDP	8155	SQL Injection	Mozilla/5.0 (Macintosh; PPC Mac OS X 10_11_9; rv:1.9.5.20) Gecko/2289-02-17 22:58:42 Firefox/3.8
1/6/2024 6:56	209.100.88.253	46.29.87.175	TCP	3696	DDoS	Mozilla/5.0 (compatible; MSIE 8.0; Windows NT 6.1; Trident/3.1)
1/11/2024 19:34	112.60.17.52	136.159.38.243	ICMP	4144	Brute Force	Mozilla/5.0 (Linux; Android 2.0) AppleWebKit/535.1 (KHTML, like Gecko) Chrome/63.0.862.0 Safari/535.1
1/1/2024 22:23	82.56.37.68	17.130.103.42	ICMP	3631	Brute Force	Opera/8.77.(Windows NT 5.1; ms-MY) Presto/2.9.174 Version/11.00
1/7/2024 17:46	222.84.132.89	217.217.196.112	TCP	8486	Phishing	Mozilla/5.0 (compatible; MSIE 7.0; Windows NT 5.2; Trident/5.1)
1/10/2024 14:01	41.171.95.171	67.129.224.205	TCP	2057	DDoS	Mozilla/5.0 (Android 2.3; Mobile; rv:24.0) Gecko/24.0 Firefox/24.0
1/1/2024 13:41	93.124.193.201	121.5.137.204	TCP	8672	DDoS	Opera/9.31.(X11; Linux x86_64; lb-LU) Presto/2.9.176 Version/12.00
1/6/2024 10:04	41.188.238.64	216.22.214.9	TCP	6738	Brute Force	Mozilla/5.0 (Android 2.2.2; Mobile; rv:22.0) Gecko/22.0 Firefox/22.0
1/3/2024 8:52	21.153.167.204	118.224.80.253	UDP	7192	SQL Injection	Opera/9.29.(Windows NT 5.0; hsb-DE) Presto/2.9.171 Version/11.00
[truncated: 3,001 more rows]
