# Supplementary material for: CyberEduPlatform: an educational tool to improve cybersecurity through anomaly detection with Artificial Intelligence
Source: PeerJ Comput Sci. 2024 Jun 14;10:e2041. doi: 10.7717/peerj-cs.2041 (PMC11232618; doi:10.7717/peerj-cs.2041)
Supplement: Supplemental Information 2 — Two Python code snippets: The first code represents a basic version that analyzes random data to demonstrate functionality. The second code incorporates more complex analysis, creating specific graphs based on real-world cybersecurity data. Please note that these codes are early versions and do not represent the current production code. Unfortunately, we cannot share the complete production code now due to confidentiality and proprietary considerations. [file peerj-cs-10-2041-s002.zip]

Archive with 2 entries (2 files):
- codigo/codeV1.py
- codigo/codeV2.py
