# Supplementary material for: CyberEduPlatform: an educational tool to improve cybersecurity through anomaly detection with Artificial Intelligence
Source: PeerJ Comput Sci. 2024 Jun 14;10:e2041. doi: 10.7717/peerj-cs.2041 (PMC11232618; doi:10.7717/peerj-cs.2041)
Supplement: Supplemental Information 2 — Two Python code snippets: The first code represents a basic version that analyzes random data to demonstrate functionality. The second code incorporates more complex analysis, creating specific graphs based on real-world cybersecurity data. Please note that these codes are early versions and do not represent the current production code. Unfortunately, we cannot share the complete production code now due to confidentiality and proprietary considerations. [file peerj-cs-10-2041-s002.zip › codigo/codeV1.py]

import pandas as pd
import numpy as np
from sklearn.model_selection import train_test_split
from sklearn.ensemble import RandomForestClassifier
from sklearn.metrics import accuracy_score
import plotly.express as px
import dash
from dash import html, dcc

# Test Data Generation
np.random.seed(42)
data_size = 1000
features = pd.DataFrame({
    'Feature1': np.random.rand(data_size),
    'Feature2': np.random.rand(data_size),
    'Label': np.random.choice([0, 1], size=data_size)
})

# Splitting data into training and testing
X_train, X_test, y_train, y_test = train_test_split(features[['Feature1', 'Feature2']], features['Label'], test_size=0.2, random_state=42)

# Model Training
model = RandomForestClassifier(random_state=42)
model.fit(X_train, y_train)

# Predictions on the test set
y_pred = model.predict(X_test)

# Model Evaluation
accuracy = accuracy_score(y_test, y_pred)

# Creating plot
fig = px.scatter(features, x='Feature1', y='Feature2', color='Label', title='Scatter Plot of Features')

# Creating Dash Interface
app = dash.Dash(__name__)
app.layout = html.Div(children=[
    html.H1(children='CyberEduPlatform - Basic Version'),

    html.Div(children=[
        html.H2('Test Data Generation'),
        html.P(f'Data generated randomly. Dataset size: {data_size}'),
    ]),

    html.Div(children=[
        html.H2('Model Training'),
        html.P(f'Model used: Random Forest Classifier'),
        html.P(f'Model accuracy: {accuracy:.2%}'),
    ]),

    html.Div(children=[
        html.H2('Data Visualization'),
        dcc.Graph(figure=fig),
    ]),
])

if __name__ == '__main__':
    app.run_server(debug=True)
