# Supplementary material for: CyberEduPlatform: an educational tool to improve cybersecurity through anomaly detection with Artificial Intelligence
Source: PeerJ Comput Sci. 2024 Jun 14;10:e2041. doi: 10.7717/peerj-cs.2041 (PMC11232618; doi:10.7717/peerj-cs.2041)
Supplement: Supplemental Information 2 — Two Python code snippets: The first code represents a basic version that analyzes random data to demonstrate functionality. The second code incorporates more complex analysis, creating specific graphs based on real-world cybersecurity data. Please note that these codes are early versions and do not represent the current production code. Unfortunately, we cannot share the complete production code now due to confidentiality and proprietary considerations. [file peerj-cs-10-2041-s002.zip › codigo/codeV2.py]

import pandas as pd
import plotly.express as px
import dash
from dash import html, dcc

# Load data from the CSV file
file_path = "C:/Users/ciberseguridad-plataforma/PeerJ/data.csv"
df = pd.read_csv(file_path)

# Complex data analysis
# You can add more specific analysis for each variable here

# Create specific charts
attack_pie_fig = px.pie(df, names='Attack_Type', title='Distribution of Attack Types')

protocol_counts = df['Protocol'].value_counts()
protocol_bar_fig = px.bar(protocol_counts, x=protocol_counts.index, y=protocol_counts.values, labels={'x': 'Protocol', 'y': 'Count'}, title='Distribution of Protocols')

# Dash interface creation
app = dash.Dash(__name__)
app.layout = html.Div(children=[
    html.H1(children='Analysis of Cybersecurity Data'),

    html.Div(children=[
        html.H2('Distribution of Attack Types'),
        dcc.Graph(figure=attack_pie_fig),
    ]),

    html.Div(children=[
        html.H2('Distribution of Protocols'),
        dcc.Graph(figure=protocol_bar_fig),
    ]),
])

if __name__ == '__main__':
    app.run_server(debug=True)
